# Supplementary material for: Cucurbitaceae COld Peeling Extracts (CCOPEs) Protect Plants From Root-Knot Nematode Infections Through Induced Resistance and Nematicidal Effects
Source: Front Plant Sci. 2022 Jan 26;12:785699. doi: 10.3389/fpls.2021.785699 (PMC8826469; doi:10.3389/fpls.2021.785699)
Supplement: Supplementary file 1 [file Table_1.XLSX]

## Sheet: 1dpt
Supplementary Table 1. mRNA sequencing data obtained when investigating the rice root transcriptional status upon treatment with Cucurbitaceae COld Peeling Extract (CCOPE) derived from melon (Cucumis melo var. cantalupensis; mCOPE).
	baseMean	log2FoldChange	lfcSE	stat	pvalue	padj
BAC19853	0	NA	NA	NA	NA	NA
BAC19854	0	NA	NA	NA	NA	NA
BAC19855	0	NA	NA	NA	NA	NA
BAC19857	0	NA	NA	NA	NA	NA
BAC19858	0	NA	NA	NA	NA	NA
BAC19859	0	NA	NA	NA	NA	NA
BAC19860	0	NA	NA	NA	NA	NA
BAC19861	0	NA	NA	NA	NA	NA
BAC19862	0	NA	NA	NA	NA	NA
BAC19863	0	NA	NA	NA	NA	NA
BAC19864	0	NA	NA	NA	NA	NA
BAC19865	0	NA	NA	NA	NA	NA
BAC19866	0	NA	NA	NA	NA	NA
BAC19867	0	NA	NA	NA	NA	NA
BAC19868	0	NA	NA	NA	NA	NA
BAC19869	0	NA	NA	NA	NA	NA
BAC19871	0	NA	NA	NA	NA	NA
BAC19872	0	NA	NA	NA	NA	NA
BAC19873	0	NA	NA	NA	NA	NA
BAC19874	0	NA	NA	NA	NA	NA
BAC19875	0	NA	NA	NA	NA	NA
BAC19876	0	NA	NA	NA	NA	NA
BAC19877	0	NA	NA	NA	NA	NA
BAC19878	0	NA	NA	NA	NA	NA
BAC19879	0	NA	NA	NA	NA	NA
BAC19880	0	NA	NA	NA	NA	NA
BAC19881	0	NA	NA	NA	NA	NA
BAC19882	0	NA	NA	NA	NA	NA
BAC19883	0	NA	NA	NA	NA	NA
BAC19884	0	NA	NA	NA	NA	NA
BAC19885	0	NA	NA	NA	NA	NA
BAC19886	0	NA	NA	NA	NA	NA
BAC19887	0	NA	NA	NA	NA	NA
BAC19888	0	NA	NA	NA	NA	NA
BAC19889	0	NA	NA	NA	NA	NA
BAC19890	0	NA	NA	NA	NA	NA
BAC19891	0	NA	NA	NA	NA	NA
BAC19892	0	NA	NA	NA	NA	NA
BAC19893	0	NA	NA	NA	NA	NA
BAC19894	0	NA	NA	NA	NA	NA
BAC19895	0	NA	NA	NA	NA	NA
BAC19896	0	NA	NA	NA	NA	NA
BAC19897	0	NA	NA	NA	NA	NA
BAC19898	0	NA	NA	NA	NA	NA
BAC19899	0	NA	NA	NA	NA	NA
BAC19900	0	NA	NA	NA	NA	NA
BAC19901	0	NA	NA	NA	NA	NA
BAC19902	0	NA	NA	NA	NA	NA
BAC19903	0	NA	NA	NA	NA	NA
BAC19904	0	NA	NA	NA	NA	NA
CAA33908	0	NA	NA	NA	NA	NA
CAA33909	0	NA	NA	NA	NA	NA
CAA33910	0	NA	NA	NA	NA	NA
CAA33911	0	NA	NA	NA	NA	NA
CAA33912	0	NA	NA	NA	NA	NA
CAA33913	0	NA	NA	NA	NA	NA
CAA33914	0	NA	NA	NA	NA	NA
CAA33915	0	NA	NA	NA	NA	NA
CAA33916	0	NA	NA	NA	NA	NA
CAA33917	0	NA	NA	NA	NA	NA
CAA33918	0	NA	NA	NA	NA	NA
CAA33919	0	NA	NA	NA	NA	NA
CAA33920	0	NA	NA	NA	NA	NA
CAA33921	0	NA	NA	NA	NA	NA
CAA33922	0	NA	NA	NA	NA	NA
CAA33923	0	NA	NA	NA	NA	NA
CAA33924	0	NA	NA	NA	NA	NA
CAA33925	0	NA	NA	NA	NA	NA
CAA33926	0	NA	NA	NA	NA	NA
CAA33927	0	NA	NA	NA	NA	NA
CAA33928	0	NA	NA	NA	NA	NA
CAA33930	0	NA	NA	NA	NA	NA
CAA33931	0	NA	NA	NA	NA	NA
CAA33932	0	NA	NA	NA	NA	NA
CAA33933	0	NA	NA	NA	NA	NA
CAA33934	0	NA	NA	NA	NA	NA
CAA33935	0	NA	NA	NA	NA	NA
CAA33936	0	NA	NA	NA	NA	NA
CAA33937	0	NA	NA	NA	NA	NA
CAA33938	0	NA	NA	NA	NA	NA
CAA33939	0	NA	NA	NA	NA	NA
CAA33940	0	NA	NA	NA	NA	NA
CAA33941	0	NA	NA	NA	NA	NA
CAA33942	0	NA	NA	NA	NA	NA
CAA33943	0	NA	NA	NA	NA	NA
CAA33944	0	NA	NA	NA	NA	NA
CAA33945	0	NA	NA	NA	NA	NA
CAA33946	0	NA	NA	NA	NA	NA
CAA33947	0	NA	NA	NA	NA	NA
CAA33948	0	NA	NA	NA	NA	NA
CAA33949	0	NA	NA	NA	NA	NA
CAA33950	0	NA	NA	NA	NA	NA
CAA33951	0	NA	NA	NA	NA	NA
CAA33952	0	NA	NA	NA	NA	NA
CAA33953	0	NA	NA	NA	NA	NA
CAA33954	0	NA	NA	NA	NA	NA
CAA33955	0	NA	NA	NA	NA	NA
CAA33956	0	NA	NA	NA	NA	NA
CAA33957	0	NA	NA	NA	NA	NA
CAA33958	0	NA	NA	NA	NA	NA
CAA33959	0	NA	NA	NA	NA	NA
CAA33960	0	NA	NA	NA	NA	NA
CAA33961	0	NA	NA	NA	NA	NA
CAA33962	0	NA	NA	NA	NA	NA
CAA33963	0	NA	NA	NA	NA	NA
CAA33964	0	NA	NA	NA	NA	NA
CAA33965	0	NA	NA	NA	NA	NA
CAA33966	0	NA	NA	NA	NA	NA
CAA33967	0	NA	NA	NA	NA	NA
CAA33968	0	NA	NA	NA	NA	NA
CAA33969	0	NA	NA	NA	NA	NA
CAA33970	0	NA	NA	NA	NA	NA
CAA33971	0	NA	NA	NA	NA	NA
CAA33972	0	NA	NA	NA	NA	NA
CAA33973	0	NA	NA	NA	NA	NA
CAA33974	0	NA	NA	NA	NA	NA
CAA33975	0	NA	NA	NA	NA	NA
CAA33976	0	NA	NA	NA	NA	NA
CAA33977	0	NA	NA	NA	NA	NA
CAA33978	0	NA	NA	NA	NA	NA
CAA33979	0	NA	NA	NA	NA	NA
CAA33980	0	NA	NA	NA	NA	NA
CAA33981	0	NA	NA	NA	NA	NA
CAA33982	0	NA	NA	NA	NA	NA
CAA33983	0	NA	NA	NA	NA	NA
CAA33984	0	NA	NA	NA	NA	NA
CAA33985	0	NA	NA	NA	NA	NA
CAA33986	0	NA	NA	NA	NA	NA
CAA33987	0	NA	NA	NA	NA	NA
CAA33988	0	NA	NA	NA	NA	NA
CAA33989	0	NA	NA	NA	NA	NA
CAA33990	0	NA	NA	NA	NA	NA
CAA33991	0	NA	NA	NA	NA	NA
CAA33992	0	NA	NA	NA	NA	NA
CAA33993	0	NA	NA	NA	NA	NA
CAA33994	0	NA	NA	NA	NA	NA
CAA33995	0	NA	NA	NA	NA	NA
CAA33996	0	NA	NA	NA	NA	NA
CAA33997	0	NA	NA	NA	NA	NA
CAA33998	0	NA	NA	NA	NA	NA
CAA33999	0	NA	NA	NA	NA	NA
CAA34000	0	NA	NA	NA	NA	NA
CAA34001	0	NA	NA	NA	NA	NA
CAA34002	0	NA	NA	NA	NA	NA
CAA34003	0	NA	NA	NA	NA	NA
CAA34004	0	NA	NA	NA	NA	NA
CAA34005	0	NA	NA	NA	NA	NA
CAA34006	0	NA	NA	NA	NA	NA
CAA34007	0	NA	NA	NA	NA	NA
CAA34008	0	NA	NA	NA	NA	NA
CAA34009	0	NA	NA	NA	NA	NA
CAA34010	0	NA	NA	NA	NA	NA
CAA34011	0	NA	NA	NA	NA	NA
CAA34012	0	NA	NA	NA	NA	NA
CAA34013	0	NA	NA	NA	NA	NA
CAA34014	0	NA	NA	NA	NA	NA
CAA34015	0	NA	NA	NA	NA	NA
ENSRNA049440515	0	NA	NA	NA	NA	NA
ENSRNA049440716	0	NA	NA	NA	NA	NA
ENSRNA049440948	0	NA	NA	NA	NA	NA
ENSRNA049441102	0	NA	NA	NA	NA	NA
ENSRNA049441259	0	NA	NA	NA	NA	NA
ENSRNA049441339	0	NA	NA	NA	NA	NA
ENSRNA049441421	0	NA	NA	NA	NA	NA
ENSRNA049441495	0	NA	NA	NA	NA	NA
ENSRNA049441592	0	NA	NA	NA	NA	NA
ENSRNA049441659	0	NA	NA	NA	NA	NA
ENSRNA049441771	0	NA	NA	NA	NA	NA
ENSRNA049441839	0	NA	NA	NA	NA	NA
ENSRNA049441928	0	NA	NA	NA	NA	NA
ENSRNA049441959	0	NA	NA	NA	NA	NA
ENSRNA049442095	0	NA	NA	NA	NA	NA
ENSRNA049442164	0	NA	NA	NA	NA	NA
ENSRNA049442195	0	NA	NA	NA	NA	NA
ENSRNA049442288	0	NA	NA	NA	NA	NA
ENSRNA049442327	0	NA	NA	NA	NA	NA
ENSRNA049442424	0	NA	NA	NA	NA	NA
ENSRNA049442722	0	NA	NA	NA	NA	NA
ENSRNA049442998	0	NA	NA	NA	NA	NA
ENSRNA049443084	0	NA	NA	NA	NA	NA
ENSRNA049443237	0	NA	NA	NA	NA	NA
ENSRNA049443551	0	NA	NA	NA	NA	NA
ENSRNA049443799	0	NA	NA	NA	NA	NA
ENSRNA049443885	0	NA	NA	NA	NA	NA
ENSRNA049443912	0	NA	NA	NA	NA	NA
ENSRNA049443980	0	NA	NA	NA	NA	NA
ENSRNA049444177	0	NA	NA	NA	NA	NA
ENSRNA049444189	0	NA	NA	NA	NA	NA
ENSRNA049444267	0	NA	NA	NA	NA	NA
ENSRNA049444301	0	NA	NA	NA	NA	NA
ENSRNA049444387	0	NA	NA	NA	NA	NA
ENSRNA049444399	0	NA	NA	NA	NA	NA
ENSRNA049444418	0	NA	NA	NA	NA	NA
ENSRNA049444505	0	NA	NA	NA	NA	NA
ENSRNA049444533	0	NA	NA	NA	NA	NA
ENSRNA049444615	0	NA	NA	NA	NA	NA
ENSRNA049444661	0	NA	NA	NA	NA	NA
ENSRNA049444701	0	NA	NA	NA	NA	NA
ENSRNA049444901	0	NA	NA	NA	NA	NA
ENSRNA049444971	0	NA	NA	NA	NA	NA
ENSRNA049445044	0	NA	NA	NA	NA	NA
ENSRNA049445060	0	NA	NA	NA	NA	NA
ENSRNA049445145	0	NA	NA	NA	NA	NA
ENSRNA049445225	0	NA	NA	NA	NA	NA
ENSRNA049445231	0	NA	NA	NA	NA	NA
ENSRNA049445269	0	NA	NA	NA	NA	NA
ENSRNA049445305	0	NA	NA	NA	NA	NA
ENSRNA049445358	0	NA	NA	NA	NA	NA
ENSRNA049445376	0	NA	NA	NA	NA	NA
ENSRNA049445384	0	NA	NA	NA	NA	NA
ENSRNA049445399	0	NA	NA	NA	NA	NA
ENSRNA049445407	0	NA	NA	NA	NA	NA
ENSRNA049445538	0	NA	NA	NA	NA	NA
ENSRNA049445580	0	NA	NA	NA	NA	NA
ENSRNA049445657	0	NA	NA	NA	NA	NA
ENSRNA049445742	0	NA	NA	NA	NA	NA
ENSRNA049445753	0	NA	NA	NA	NA	NA
ENSRNA049445795	0	NA	NA	NA	NA	NA
ENSRNA049445860	0	NA	NA	NA	NA	NA
ENSRNA049445988	0	NA	NA	NA	NA	NA
ENSRNA049445998	0	NA	NA	NA	NA	NA
ENSRNA049446030	0	NA	NA	NA	NA	NA
ENSRNA049446133	0	NA	NA	NA	NA	NA
ENSRNA049446186	0	NA	NA	NA	NA	NA
ENSRNA049446272	0	NA	NA	NA	NA	NA
ENSRNA049446293	0	NA	NA	NA	NA	NA
ENSRNA049446332	0	NA	NA	NA	NA	NA
ENSRNA049446354	0	NA	NA	NA	NA	NA
ENSRNA049446479	0	NA	NA	NA	NA	NA
ENSRNA049446499	0	NA	NA	NA	NA	NA
ENSRNA049446523	0	NA	NA	NA	NA	NA
ENSRNA049446581	0	NA	NA	NA	NA	NA
ENSRNA049446637	0	NA	NA	NA	NA	NA
ENSRNA049446659	0	NA	NA	NA	NA	NA
ENSRNA049446674	0	NA	NA	NA	NA	NA
ENSRNA049446686	0	NA	NA	NA	NA	NA
ENSRNA049446715	0	NA	NA	NA	NA	NA
ENSRNA049446737	0	NA	NA	NA	NA	NA
ENSRNA049446755	0	NA	NA	NA	NA	NA
ENSRNA049446828	0	NA	NA	NA	NA	NA
ENSRNA049446836	0	NA	NA	NA	NA	NA
ENSRNA049446843	0	NA	NA	NA	NA	NA
ENSRNA049446857	0	NA	NA	NA	NA	NA
ENSRNA049446900	0	NA	NA	NA	NA	NA
ENSRNA049446912	0	NA	NA	NA	NA	NA
ENSRNA049446925	0	NA	NA	NA	NA	NA
ENSRNA049447002	0	NA	NA	NA	NA	NA
ENSRNA049447110	0	NA	NA	NA	NA	NA
ENSRNA049447124	0	NA	NA	NA	NA	NA
ENSRNA049447149	0	NA	NA	NA	NA	NA
ENSRNA049447201	0	NA	NA	NA	NA	NA
ENSRNA049447269	0	NA	NA	NA	NA	NA
ENSRNA049447319	0	NA	NA	NA	NA	NA
ENSRNA049447338	0	NA	NA	NA	NA	NA
ENSRNA049447358	0	NA	NA	NA	NA	NA
ENSRNA049447404	0	NA	NA	NA	NA	NA
ENSRNA049447449	0	NA	NA	NA	NA	NA
ENSRNA049447459	0	NA	NA	NA	NA	NA
ENSRNA049447492	0	NA	NA	NA	NA	NA
ENSRNA049447524	0	NA	NA	NA	NA	NA
ENSRNA049447574	0	NA	NA	NA	NA	NA
ENSRNA049447588	0	NA	NA	NA	NA	NA
ENSRNA049447734	0	NA	NA	NA	NA	NA
ENSRNA049447741	0	NA	NA	NA	NA	NA
ENSRNA049447757	0	NA	NA	NA	NA	NA
ENSRNA049447883	0	NA	NA	NA	NA	NA
ENSRNA049447937	0	NA	NA	NA	NA	NA
ENSRNA049447951	0	NA	NA	NA	NA	NA
ENSRNA049447972	0	NA	NA	NA	NA	NA
ENSRNA049448021	0	NA	NA	NA	NA	NA
ENSRNA049448047	0	NA	NA	NA	NA	NA
ENSRNA049448082	0	NA	NA	NA	NA	NA
ENSRNA049448103	0	NA	NA	NA	NA	NA
ENSRNA049448151	0	NA	NA	NA	NA	NA
ENSRNA049448293	0	NA	NA	NA	NA	NA
ENSRNA049448308	0	NA	NA	NA	NA	NA
ENSRNA049448329	0	NA	NA	NA	NA	NA
ENSRNA049448338	0	NA	NA	NA	NA	NA
ENSRNA049448355	0	NA	NA	NA	NA	NA
ENSRNA049448418	0	NA	NA	NA	NA	NA
ENSRNA049448453	0	NA	NA	NA	NA	NA
ENSRNA049448616	0	NA	NA	NA	NA	NA
ENSRNA049448734	0	NA	NA	NA	NA	NA
ENSRNA049448770	0	NA	NA	NA	NA	NA
ENSRNA049448783	0	NA	NA	NA	NA	NA
ENSRNA049448805	0	NA	NA	NA	NA	NA
ENSRNA049448821	0	NA	NA	NA	NA	NA
ENSRNA049448834	0	NA	NA	NA	NA	NA
ENSRNA049448855	0	NA	NA	NA	NA	NA
ENSRNA049449014	0	NA	NA	NA	NA	NA
ENSRNA049449035	0	NA	NA	NA	NA	NA
ENSRNA049449056	0	NA	NA	NA	NA	NA
ENSRNA049449070	0	NA	NA	NA	NA	NA
ENSRNA049449179	0	NA	NA	NA	NA	NA
ENSRNA049449240	0	NA	NA	NA	NA	NA
ENSRNA049449267	0	NA	NA	NA	NA	NA
ENSRNA049449286	0	NA	NA	NA	NA	NA
ENSRNA049449321	0	NA	NA	NA	NA	NA
ENSRNA049449344	0	NA	NA	NA	NA	NA
ENSRNA049449355	0	NA	NA	NA	NA	NA
ENSRNA049449432	0	NA	NA	NA	NA	NA
ENSRNA049449442	0	NA	NA	NA	NA	NA
ENSRNA049449660	0	NA	NA	NA	NA	NA
ENSRNA049449672	0	NA	NA	NA	NA	NA
ENSRNA049449688	0	NA	NA	NA	NA	NA
ENSRNA049449709	0	NA	NA	NA	NA	NA
ENSRNA049449750	0	NA	NA	NA	NA	NA
ENSRNA049449763	0	NA	NA	NA	NA	NA
ENSRNA049449871	0	NA	NA	NA	NA	NA
ENSRNA049449909	0	NA	NA	NA	NA	NA
ENSRNA049449930	0	NA	NA	NA	NA	NA
ENSRNA049450015	0	NA	NA	NA	NA	NA
ENSRNA049450054	0	NA	NA	NA	NA	NA
ENSRNA049450108	0	NA	NA	NA	NA	NA
ENSRNA049450128	0	NA	NA	NA	NA	NA
ENSRNA049450155	0	NA	NA	NA	NA	NA
ENSRNA049450189	0	NA	NA	NA	NA	NA
ENSRNA049450198	0	NA	NA	NA	NA	NA
ENSRNA049450219	0	NA	NA	NA	NA	NA
ENSRNA049450246	0	NA	NA	NA	NA	NA
ENSRNA049450267	0	NA	NA	NA	NA	NA
ENSRNA049450281	0	NA	NA	NA	NA	NA
ENSRNA049450453	0	NA	NA	NA	NA	NA
ENSRNA049450520	0	NA	NA	NA	NA	NA
ENSRNA049450578	0	NA	NA	NA	NA	NA
ENSRNA049450626	0	NA	NA	NA	NA	NA
ENSRNA049450650	0	NA	NA	NA	NA	NA
ENSRNA049450658	0	NA	NA	NA	NA	NA
ENSRNA049450674	0	NA	NA	NA	NA	NA
ENSRNA049450682	0	NA	NA	NA	NA	NA
ENSRNA049450701	0	NA	NA	NA	NA	NA
ENSRNA049450721	0	NA	NA	NA	NA	NA
ENSRNA049450733	0	NA	NA	NA	NA	NA
ENSRNA049450804	0	NA	NA	NA	NA	NA
ENSRNA049450845	0	NA	NA	NA	NA	NA
ENSRNA049450871	0	NA	NA	NA	NA	NA
ENSRNA049450896	0	NA	NA	NA	NA	NA
ENSRNA049450913	0	NA	NA	NA	NA	NA
ENSRNA049450965	0	NA	NA	NA	NA	NA
ENSRNA049450992	0	NA	NA	NA	NA	NA
ENSRNA049451040	0	NA	NA	NA	NA	NA
ENSRNA049451059	0	NA	NA	NA	NA	NA
ENSRNA049451085	0	NA	NA	NA	NA	NA
ENSRNA049451109	0	NA	NA	NA	NA	NA
ENSRNA049464427	0	NA	NA	NA	NA	NA
ENSRNA049464515	0	NA	NA	NA	NA	NA
ENSRNA049464535	0	NA	NA	NA	NA	NA
ENSRNA049464568	0	NA	NA	NA	NA	NA
ENSRNA049464586	0	NA	NA	NA	NA	NA
ENSRNA049464815	0,18289833367879	-0,0440265835058256	0,192666077110656	-0,228512378339128	0,819247934149632	NA
ENSRNA049464840	0	NA	NA	NA	NA	NA
ENSRNA049464877	0	NA	NA	NA	NA	NA
ENSRNA049464904	0	NA	NA	NA	NA	NA
ENSRNA049464941	0	NA	NA	NA	NA	NA
ENSRNA049464961	0	NA	NA	NA	NA	NA
ENSRNA049464972	0	NA	NA	NA	NA	NA
ENSRNA049464985	0	NA	NA	NA	NA	NA
ENSRNA049465003	0	NA	NA	NA	NA	NA
ENSRNA049465030	0	NA	NA	NA	NA	NA
ENSRNA049465052	0	NA	NA	NA	NA	NA
ENSRNA049465109	4,19123468339216	0,289619724637835	0,452751297663293	0,639688336913885	0,522375239408312	NA
ENSRNA049465125	0,142199048372107	0,0467970762472109	0,192666077110656	0,242892142451904	0,80808895274457	NA
ENSRNA049465309	0	NA	NA	NA	NA	NA
ENSRNA049465332	0	NA	NA	NA	NA	NA
ENSRNA049465347	0	NA	NA	NA	NA	NA
ENSRNA049465362	0	NA	NA	NA	NA	NA
ENSRNA049465381	0	NA	NA	NA	NA	NA
ENSRNA049465397	0	NA	NA	NA	NA	NA
ENSRNA049465412	0	NA	NA	NA	NA	NA
ENSRNA049465423	0	NA	NA	NA	NA	NA
ENSRNA049465477	0	NA	NA	NA	NA	NA
ENSRNA049465662	0	NA	NA	NA	NA	NA
ENSRNA049465677	0	NA	NA	NA	NA	NA
ENSRNA049465687	0	NA	NA	NA	NA	NA
ENSRNA049465699	0	NA	NA	NA	NA	NA
ENSRNA049465704	0	NA	NA	NA	NA	NA
ENSRNA049465715	0	NA	NA	NA	NA	NA
ENSRNA049465725	0	NA	NA	NA	NA	NA
ENSRNA049465740	0	NA	NA	NA	NA	NA
ENSRNA049465759	0	NA	NA	NA	NA	NA
ENSRNA049465776	0	NA	NA	NA	NA	NA
ENSRNA049465797	0	NA	NA	NA	NA	NA
ENSRNA049465818	0	NA	NA	NA	NA	NA
ENSRNA049465857	0	NA	NA	NA	NA	NA
ENSRNA049465882	0	NA	NA	NA	NA	NA
ENSRNA049465909	0	NA	NA	NA	NA	NA
ENSRNA049465938	0	NA	NA	NA	NA	NA
ENSRNA049465951	0	NA	NA	NA	NA	NA
ENSRNA049465971	0	NA	NA	NA	NA	NA
ENSRNA049465986	0	NA	NA	NA	NA	NA
ENSRNA049466001	0	NA	NA	NA	NA	NA
ENSRNA049466017	0	NA	NA	NA	NA	NA
ENSRNA049466028	0	NA	NA	NA	NA	NA
ENSRNA049466044	0	NA	NA	NA	NA	NA
ENSRNA049466052	0	NA	NA	NA	NA	NA
ENSRNA049466069	0	NA	NA	NA	NA	NA
ENSRNA049466088	0	NA	NA	NA	NA	NA
ENSRNA049466099	0	NA	NA	NA	NA	NA
ENSRNA049466121	0	NA	NA	NA	NA	NA
ENSRNA049466137	0	NA	NA	NA	NA	NA
ENSRNA049466151	0	NA	NA	NA	NA	NA
ENSRNA049466168	0	NA	NA	NA	NA	NA
ENSRNA049466182	0	NA	NA	NA	NA	NA
ENSRNA049466194	0	NA	NA	NA	NA	NA
ENSRNA049466206	0	NA	NA	NA	NA	NA
ENSRNA049466221	0	NA	NA	NA	NA	NA
ENSRNA049466235	0	NA	NA	NA	NA	NA
ENSRNA049466248	0	NA	NA	NA	NA	NA
ENSRNA049466264	0	NA	NA	NA	NA	NA
ENSRNA049466282	0	NA	NA	NA	NA	NA
ENSRNA049466327	0	NA	NA	NA	NA	NA
ENSRNA049466338	0,18289833367879	-0,0440265835058256	0,192666077110656	-0,228512378339128	0,819247934149632	NA
ENSRNA049466486	0	NA	NA	NA	NA	NA
ENSRNA049466502	0	NA	NA	NA	NA	NA
ENSRNA049466512	0	NA	NA	NA	NA	NA
ENSRNA049466531	0	NA	NA	NA	NA	NA
ENSRNA049466546	0	NA	NA	NA	NA	NA
ENSRNA049466562	0	NA	NA	NA	NA	NA
ENSRNA049466581	0	NA	NA	NA	NA	NA
ENSRNA049466596	0	NA	NA	NA	NA	NA
ENSRNA049466614	0	NA	NA	NA	NA	NA
ENSRNA049466627	0	NA	NA	NA	NA	NA
ENSRNA049466643	0	NA	NA	NA	NA	NA
ENSRNA049466653	0	NA	NA	NA	NA	NA
ENSRNA049466667	0	NA	NA	NA	NA	NA
ENSRNA049466678	0	NA	NA	NA	NA	NA
ENSRNA049466696	0	NA	NA	NA	NA	NA
ENSRNA049466702	0	NA	NA	NA	NA	NA
ENSRNA049466729	0	NA	NA	NA	NA	NA
ENSRNA049466739	0	NA	NA	NA	NA	NA
ENSRNA049466778	0	NA	NA	NA	NA	NA
ENSRNA049466796	0	NA	NA	NA	NA	NA
ENSRNA049466805	0	NA	NA	NA	NA	NA
ENSRNA049466845	0	NA	NA	NA	NA	NA
ENSRNA049467035	0	NA	NA	NA	NA	NA
ENSRNA049467057	0	NA	NA	NA	NA	NA
ENSRNA049467070	0	NA	NA	NA	NA	NA
ENSRNA049467078	0	NA	NA	NA	NA	NA
ENSRNA049467117	0	NA	NA	NA	NA	NA
ENSRNA049467134	0	NA	NA	NA	NA	NA
ENSRNA049467148	4,58875484557873	0,230947808758816	0,453734371602185	0,508993418204828	0,610756837571114	NA
ENSRNA049467172	0	NA	NA	NA	NA	NA
ENSRNA049467278	0	NA	NA	NA	NA	NA
ENSRNA049467290	0	NA	NA	NA	NA	NA
ENSRNA049467312	0	NA	NA	NA	NA	NA
ENSRNA049467328	0	NA	NA	NA	NA	NA
ENSRNA049467342	0,17025514204473	-0,0440265835058256	0,192666077110656	-0,228512378339127	0,819247934149633	NA
ENSRNA049467366	0	NA	NA	NA	NA	NA
ENSRNA049467377	0	NA	NA	NA	NA	NA
ENSRNA049467392	0	NA	NA	NA	NA	NA
ENSRNA049467406	0	NA	NA	NA	NA	NA
ENSRNA049467431	0	NA	NA	NA	NA	NA
ENSRNA049467441	0	NA	NA	NA	NA	NA
ENSRNA049467453	0	NA	NA	NA	NA	NA
ENSRNA049467463	0	NA	NA	NA	NA	NA
ENSRNA049467565	0	NA	NA	NA	NA	NA
ENSRNA049467579	0	NA	NA	NA	NA	NA
ENSRNA049467589	0	NA	NA	NA	NA	NA
ENSRNA049467602	0	NA	NA	NA	NA	NA
ENSRNA049467627	0	NA	NA	NA	NA	NA
ENSRNA049467638	0	NA	NA	NA	NA	NA
ENSRNA049467656	0	NA	NA	NA	NA	NA
ENSRNA049467663	0	NA	NA	NA	NA	NA
ENSRNA049467678	0	NA	NA	NA	NA	NA
ENSRNA049467692	0	NA	NA	NA	NA	NA
ENSRNA049467705	0	NA	NA	NA	NA	NA
ENSRNA049467714	0	NA	NA	NA	NA	NA
ENSRNA049467734	0	NA	NA	NA	NA	NA
ENSRNA049467742	0	NA	NA	NA	NA	NA
ENSRNA049467750	0	NA	NA	NA	NA	NA
ENSRNA049467759	0	NA	NA	NA	NA	NA
ENSRNA049467856	0	NA	NA	NA	NA	NA
ENSRNA049467868	0	NA	NA	NA	NA	NA
ENSRNA049467878	0	NA	NA	NA	NA	NA
ENSRNA049467888	0	NA	NA	NA	NA	NA
ENSRNA049467907	0	NA	NA	NA	NA	NA
ENSRNA049467928	0	NA	NA	NA	NA	NA
ENSRNA049468027	0	NA	NA	NA	NA	NA
ENSRNA049468042	0	NA	NA	NA	NA	NA
ENSRNA049468053	0	NA	NA	NA	NA	NA
ENSRNA049468085	0	NA	NA	NA	NA	NA
ENSRNA049468095	0	NA	NA	NA	NA	NA
ENSRNA049468126	0	NA	NA	NA	NA	NA
ENSRNA049468141	0	NA	NA	NA	NA	NA
ENSRNA049468154	0	NA	NA	NA	NA	NA
ENSRNA049468167	0	NA	NA	NA	NA	NA
ENSRNA049468174	0	NA	NA	NA	NA	NA
ENSRNA049468200	0	NA	NA	NA	NA	NA
ENSRNA049468210	0	NA	NA	NA	NA	NA
ENSRNA049468231	0	NA	NA	NA	NA	NA
ENSRNA049468241	0,284398096744214	0,0954292941148586	0,195831941294231	0,487301987021001	0,626044339801654	NA
ENSRNA049468277	1,23881208776052	0,12567268840731	0,362798029001767	0,346398487205392	0,729043261858124	NA
ENSRNA049468369	0,142199048372107	0,0467970762472109	0,192666077110656	0,242892142451904	0,80808895274457	NA
ENSRNA049468376	0	NA	NA	NA	NA	NA
ENSRNA049468389	0	NA	NA	NA	NA	NA
ENSRNA049468398	0	NA	NA	NA	NA	NA
ENSRNA049468413	0	NA	NA	NA	NA	NA
ENSRNA049468427	0	NA	NA	NA	NA	NA
ENSRNA049468443	0	NA	NA	NA	NA	NA
ENSRNA049468467	0	NA	NA	NA	NA	NA
ENSRNA049468596	0	NA	NA	NA	NA	NA
ENSRNA049468618	0	NA	NA	NA	NA	NA
ENSRNA049468640	0	NA	NA	NA	NA	NA
ENSRNA049468652	0	NA	NA	NA	NA	NA
ENSRNA049468687	0	NA	NA	NA	NA	NA
ENSRNA049468702	0	NA	NA	NA	NA	NA
ENSRNA049468709	0	NA	NA	NA	NA	NA
ENSRNA049468722	0	NA	NA	NA	NA	NA
ENSRNA049468744	0	NA	NA	NA	NA	NA
ENSRNA049468767	0	NA	NA	NA	NA	NA
ENSRNA049468891	0	NA	NA	NA	NA	NA
ENSRNA049468898	0	NA	NA	NA	NA	NA
ENSRNA049468908	0	NA	NA	NA	NA	NA
ENSRNA049468923	0	NA	NA	NA	NA	NA
ENSRNA049468957	0	NA	NA	NA	NA	NA
ENSRNA049468966	0	NA	NA	NA	NA	NA
ENSRNA049468980	0	NA	NA	NA	NA	NA
ENSRNA049468993	0	NA	NA	NA	NA	NA
ENSRNA049469003	0	NA	NA	NA	NA	NA
ENSRNA049469014	0	NA	NA	NA	NA	NA
ENSRNA049469025	0	NA	NA	NA	NA	NA
ENSRNA049469147	0	NA	NA	NA	NA	NA
ENSRNA049469155	0	NA	NA	NA	NA	NA
ENSRNA049469163	0	NA	NA	NA	NA	NA
ENSRNA049469166	0	NA	NA	NA	NA	NA
ENSRNA049469181	0	NA	NA	NA	NA	NA
ENSRNA049469217	0	NA	NA	NA	NA	NA
ENSRNA049469250	0	NA	NA	NA	NA	NA
ENSRNA049469263	0	NA	NA	NA	NA	NA
ENSRNA049469398	0	NA	NA	NA	NA	NA
ENSRNA049469406	0	NA	NA	NA	NA	NA
ENSRNA049469415	0	NA	NA	NA	NA	NA
ENSRNA049469476	0	NA	NA	NA	NA	NA
ENSRNA049469734	0	NA	NA	NA	NA	NA
ENSRNA049469812	0	NA	NA	NA	NA	NA
ENSRNA049469839	0	NA	NA	NA	NA	NA
ENSRNA049470054	0	NA	NA	NA	NA	NA
ENSRNA049470113	0	NA	NA	NA	NA	NA
ENSRNA049470128	0	NA	NA	NA	NA	NA
ENSRNA049470161	0	NA	NA	NA	NA	NA
ENSRNA049470170	0	NA	NA	NA	NA	NA
ENSRNA049470180	0	NA	NA	NA	NA	NA
ENSRNA049470195	0	NA	NA	NA	NA	NA
ENSRNA049470201	0	NA	NA	NA	NA	NA
ENSRNA049470229	0	NA	NA	NA	NA	NA
ENSRNA049470243	0	NA	NA	NA	NA	NA
ENSRNA049470255	0	NA	NA	NA	NA	NA
ENSRNA049470271	0	NA	NA	NA	NA	NA
ENSRNA049470291	0	NA	NA	NA	NA	NA
ENSRNA049470299	0	NA	NA	NA	NA	NA
ENSRNA049470317	0	NA	NA	NA	NA	NA
ENSRNA049470335	0	NA	NA	NA	NA	NA
ENSRNA049470347	0	NA	NA	NA	NA	NA
ENSRNA049470370	0	NA	NA	NA	NA	NA
ENSRNA049470377	0	NA	NA	NA	NA	NA
ENSRNA049470386	0	NA	NA	NA	NA	NA
ENSRNA049470406	0	NA	NA	NA	NA	NA
ENSRNA049470425	0	NA	NA	NA	NA	NA
ENSRNA049470468	0	NA	NA	NA	NA	NA
ENSRNA049470508	0	NA	NA	NA	NA	NA
ENSRNA049470525	0	NA	NA	NA	NA	NA
ENSRNA049470701	0	NA	NA	NA	NA	NA
ENSRNA049470712	0	NA	NA	NA	NA	NA
ENSRNA049470726	0	NA	NA	NA	NA	NA
ENSRNA049470741	0	NA	NA	NA	NA	NA
ENSRNA049470757	0	NA	NA	NA	NA	NA
ENSRNA049470769	0	NA	NA	NA	NA	NA
ENSRNA049470784	0	NA	NA	NA	NA	NA
ENSRNA049470806	0	NA	NA	NA	NA	NA
ENSRNA049470812	0	NA	NA	NA	NA	NA
ENSRNA049470820	0	NA	NA	NA	NA	NA
ENSRNA049470825	0	NA	NA	NA	NA	NA
ENSRNA049470920	0	NA	NA	NA	NA	NA
ENSRNA049470941	0	NA	NA	NA	NA	NA
ENSRNA049470950	0	NA	NA	NA	NA	NA
ENSRNA049470962	0	NA	NA	NA	NA	NA
ENSRNA049470973	0	NA	NA	NA	NA	NA
ENSRNA049470982	0	NA	NA	NA	NA	NA
ENSRNA049470992	0	NA	NA	NA	NA	NA
ENSRNA049471001	0	NA	NA	NA	NA	NA
ENSRNA049471012	0	NA	NA	NA	NA	NA
ENSRNA049471020	0	NA	NA	NA	NA	NA
ENSRNA049471032	0	NA	NA	NA	NA	NA
ENSRNA049471043	27,2409982670379	-0,0347390588404567	0,336509395380571	-0,103233548059391	0,917777614641527	0,969304409978652
ENSRNA049471065	0	NA	NA	NA	NA	NA
ENSRNA049471075	0	NA	NA	NA	NA	NA
ENSRNA049471090	0	NA	NA	NA	NA	NA
ENSRNA049471102	0	NA	NA	NA	NA	NA
ENSRNA049471191	0	NA	NA	NA	NA	NA
ENSRNA049471225	0	NA	NA	NA	NA	NA
ENSRNA049471239	0	NA	NA	NA	NA	NA
ENSRNA049471251	0	NA	NA	NA	NA	NA
ENSRNA049471263	0	NA	NA	NA	NA	NA
ENSRNA049471273	0	NA	NA	NA	NA	NA
ENSRNA049471283	0	NA	NA	NA	NA	NA
ENSRNA049471293	0	NA	NA	NA	NA	NA
ENSRNA049471305	0	NA	NA	NA	NA	NA
ENSRNA049471314	0	NA	NA	NA	NA	NA
ENSRNA049471325	0	NA	NA	NA	NA	NA
ENSRNA049471342	0	NA	NA	NA	NA	NA
ENSRNA049471356	0	NA	NA	NA	NA	NA
ENSRNA049471366	0	NA	NA	NA	NA	NA
ENSRNA049471381	0	NA	NA	NA	NA	NA
ENSRNA049471498	0	NA	NA	NA	NA	NA
ENSRNA049471512	0	NA	NA	NA	NA	NA
ENSRNA049471527	0	NA	NA	NA	NA	NA
ENSRNA049471535	0	NA	NA	NA	NA	NA
ENSRNA049471546	0	NA	NA	NA	NA	NA
ENSRNA049471555	0	NA	NA	NA	NA	NA
ENSRNA049471560	0	NA	NA	NA	NA	NA
ENSRNA049471578	0	NA	NA	NA	NA	NA
ENSRNA049471602	0	NA	NA	NA	NA	NA
ENSRNA049471632	0	NA	NA	NA	NA	NA
ENSRNA049471650	0	NA	NA	NA	NA	NA
ENSRNA049471695	0	NA	NA	NA	NA	NA
ENSRNA049471700	0	NA	NA	NA	NA	NA
ENSRNA049471707	0	NA	NA	NA	NA	NA
ENSRNA049471715	0	NA	NA	NA	NA	NA
ENSRNA049471723	0	NA	NA	NA	NA	NA
ENSRNA049471743	0	NA	NA	NA	NA	NA
ENSRNA049471755	0	NA	NA	NA	NA	NA
ENSRNA049471772	0,18289833367879	-0,0440265835058256	0,192666077110656	-0,228512378339128	0,819247934149632	NA
ENSRNA049471778	293,253952206364	-0,368785562147653	0,21152256108702	-1,74348098024369	0,0812496337698617	0,2891231720702
ENSRNA049471791	0	NA	NA	NA	NA	NA
ENSRNA049471802	0	NA	NA	NA	NA	NA
ENSRNA049471835	0	NA	NA	NA	NA	NA
ENSRNA049471844	0	NA	NA	NA	NA	NA
ENSRNA049471864	0	NA	NA	NA	NA	NA
ENSRNA049471882	645,263738768483	0,0324534498129727	0,158050194805998	0,205336348068462	0,837309347386271	0,934647738502468
ENSRNA049471985	0	NA	NA	NA	NA	NA
ENSRNA049472003	0	NA	NA	NA	NA	NA
ENSRNA049472018	0	NA	NA	NA	NA	NA
ENSRNA049472036	0	NA	NA	NA	NA	NA
ENSRNA049472044	0	NA	NA	NA	NA	NA
ENSRNA049472058	0	NA	NA	NA	NA	NA
ENSRNA049472073	0	NA	NA	NA	NA	NA
ENSRNA049472089	0	NA	NA	NA	NA	NA
ENSRNA049472108	0	NA	NA	NA	NA	NA
ENSRNA049472120	0	NA	NA	NA	NA	NA
ENSRNA049472132	0	NA	NA	NA	NA	NA
ENSRNA049472144	0	NA	NA	NA	NA	NA
ENSRNA049472154	0	NA	NA	NA	NA	NA
ENSRNA049472167	0	NA	NA	NA	NA	NA
ENSRNA049472178	0	NA	NA	NA	NA	NA
ENSRNA049472195	0	NA	NA	NA	NA	NA
ENSRNA049472208	0	NA	NA	NA	NA	NA
ENSRNA049472220	0	NA	NA	NA	NA	NA
ENSRNA049472231	0	NA	NA	NA	NA	NA
ENSRNA049472287	0	NA	NA	NA	NA	NA
ENSRNA049472320	0	NA	NA	NA	NA	NA
ENSRNA049472329	0	NA	NA	NA	NA	NA
ENSRNA049472337	0	NA	NA	NA	NA	NA
ENSRNA049472341	0	NA	NA	NA	NA	NA
ENSRNA049472354	0	NA	NA	NA	NA	NA
ENSRNA049472419	0	NA	NA	NA	NA	NA
ENSRNA049472429	0	NA	NA	NA	NA	NA
ENSRNA049472455	0	NA	NA	NA	NA	NA
ENSRNA049472463	0	NA	NA	NA	NA	NA
ENSRNA049472477	0	NA	NA	NA	NA	NA
ENSRNA049472487	0	NA	NA	NA	NA	NA
ENSRNA049472500	0	NA	NA	NA	NA	NA
ENSRNA049472510	0	NA	NA	NA	NA	NA
ENSRNA049472523	0	NA	NA	NA	NA	NA
ENSRNA049472532	0	NA	NA	NA	NA	NA
ENSRNA049472543	0	NA	NA	NA	NA	NA
ENSRNA049472556	1,95447959849546	-0,268090281880214	0,421962145152112	-0,635342020511272	0,525205373410043	NA
ENSRNA049472570	0	NA	NA	NA	NA	NA
ENSRNA049472690	0	NA	NA	NA	NA	NA
ENSRNA049472701	0	NA	NA	NA	NA	NA
ENSRNA049472720	0	NA	NA	NA	NA	NA
ENSRNA049472737	0	NA	NA	NA	NA	NA
ENSRNA049472745	0	NA	NA	NA	NA	NA
ENSRNA049472760	0	NA	NA	NA	NA	NA
ENSRNA049472768	0	NA	NA	NA	NA	NA
ENSRNA049472772	0	NA	NA	NA	NA	NA
ENSRNA049472779	0	NA	NA	NA	NA	NA
ENSRNA049472788	0	NA	NA	NA	NA	NA
ENSRNA049472799	0	NA	NA	NA	NA	NA
ENSRNA049472807	0	NA	NA	NA	NA	NA
ENSRNA049472886	0	NA	NA	NA	NA	NA
ENSRNA049472894	0	NA	NA	NA	NA	NA
ENSRNA049472901	0	NA	NA	NA	NA	NA
ENSRNA049472907	0	NA	NA	NA	NA	NA
ENSRNA049472915	0	NA	NA	NA	NA	NA
ENSRNA049472923	0	NA	NA	NA	NA	NA
ENSRNA049472947	0	NA	NA	NA	NA	NA
ENSRNA049472954	0	NA	NA	NA	NA	NA
ENSRNA049472964	0	NA	NA	NA	NA	NA
ENSRNA049472976	0	NA	NA	NA	NA	NA
ENSRNA049472987	0	NA	NA	NA	NA	NA
ENSRNA049472998	0	NA	NA	NA	NA	NA
ENSRNA049473016	0	NA	NA	NA	NA	NA
ENSRNA049473030	0	NA	NA	NA	NA	NA
ENSRNA049473038	0	NA	NA	NA	NA	NA
ENSRNA049473047	0	NA	NA	NA	NA	NA
ENSRNA049473057	0	NA	NA	NA	NA	NA
ENSRNA049473071	0	NA	NA	NA	NA	NA
ENSRNA049473086	0	NA	NA	NA	NA	NA
ENSRNA049473108	0	NA	NA	NA	NA	NA
ENSRNA049473120	0	NA	NA	NA	NA	NA
ENSRNA049473128	0	NA	NA	NA	NA	NA
ENSRNA049473141	0	NA	NA	NA	NA	NA
ENSRNA049473150	0	NA	NA	NA	NA	NA
ENSRNA049473157	0	NA	NA	NA	NA	NA
ENSRNA049473164	0	NA	NA	NA	NA	NA
ENSRNA049473172	0	NA	NA	NA	NA	NA
ENSRNA049473180	0	NA	NA	NA	NA	NA
ENSRNA049473196	0	NA	NA	NA	NA	NA
ENSRNA049473206	0	NA	NA	NA	NA	NA
ENSRNA049473214	0	NA	NA	NA	NA	NA
ENSRNA049473223	0	NA	NA	NA	NA	NA
ENSRNA049473229	0	NA	NA	NA	NA	NA
ENSRNA049473235	0	NA	NA	NA	NA	NA
ENSRNA049473244	0	NA	NA	NA	NA	NA
ENSRNA049473255	0	NA	NA	NA	NA	NA
ENSRNA049473260	0	NA	NA	NA	NA	NA
ENSRNA049473266	0	NA	NA	NA	NA	NA
ENSRNA049473272	0	NA	NA	NA	NA	NA
ENSRNA049473325	0	NA	NA	NA	NA	NA
ENSRNA049473335	0	NA	NA	NA	NA	NA
ENSRNA049473340	0	NA	NA	NA	NA	NA
ENSRNA049473348	0	NA	NA	NA	NA	NA
ENSRNA049473358	0	NA	NA	NA	NA	NA
ENSRNA049473366	0	NA	NA	NA	NA	NA
ENSRNA049473373	0	NA	NA	NA	NA	NA
ENSRNA049473384	0	NA	NA	NA	NA	NA
ENSRNA049473392	0	NA	NA	NA	NA	NA
ENSRNA049473406	0	NA	NA	NA	NA	NA
ENSRNA049473411	0	NA	NA	NA	NA	NA
ENSRNA049473424	0	NA	NA	NA	NA	NA
ENSRNA049473437	0	NA	NA	NA	NA	NA
ENSRNA049473446	0	NA	NA	NA	NA	NA
ENSRNA049473455	0	NA	NA	NA	NA	NA
ENSRNA049473485	0	NA	NA	NA	NA	NA
ENSRNA049473568	0	NA	NA	NA	NA	NA
ENSRNA049473582	0	NA	NA	NA	NA	NA
ENSRNA049473596	0	NA	NA	NA	NA	NA
ENSRNA049473610	0	NA	NA	NA	NA	NA
ENSRNA049473620	0	NA	NA	NA	NA	NA
ENSRNA049473627	0	NA	NA	NA	NA	NA
ENSRNA049473635	0	NA	NA	NA	NA	NA
ENSRNA049473641	0	NA	NA	NA	NA	NA
ENSRNA049473653	0	NA	NA	NA	NA	NA
ENSRNA049473661	0	NA	NA	NA	NA	NA
ENSRNA049473675	0	NA	NA	NA	NA	NA
ENSRNA049473712	0	NA	NA	NA	NA	NA
ENSRNA049473777	0	NA	NA	NA	NA	NA
ENSRNA049473801	0	NA	NA	NA	NA	NA
ENSRNA049473820	0	NA	NA	NA	NA	NA
ENSRNA049473842	0	NA	NA	NA	NA	NA
ENSRNA049473850	0	NA	NA	NA	NA	NA
ENSRNA049473859	0	NA	NA	NA	NA	NA
ENSRNA049473866	0	NA	NA	NA	NA	NA
ENSRNA049473876	0	NA	NA	NA	NA	NA
ENSRNA049473879	0	NA	NA	NA	NA	NA
ENSRNA049473887	0	NA	NA	NA	NA	NA
ENSRNA049473893	0	NA	NA	NA	NA	NA
ENSRNA049473899	0	NA	NA	NA	NA	NA
ENSRNA049473908	0	NA	NA	NA	NA	NA
ENSRNA049473918	0	NA	NA	NA	NA	NA
ENSRNA049473927	0	NA	NA	NA	NA	NA
ENSRNA049473941	0	NA	NA	NA	NA	NA
ENSRNA049474010	0	NA	NA	NA	NA	NA
ENSRNA049474027	0	NA	NA	NA	NA	NA
ENSRNA049474032	0	NA	NA	NA	NA	NA
ENSRNA049474042	0	NA	NA	NA	NA	NA
ENSRNA049474050	0,211303143589899	0,0467970762472109	0,192666077110656	0,242892142451904	0,80808895274457	NA
ENSRNA049474061	0	NA	NA	NA	NA	NA
ENSRNA049474076	0	NA	NA	NA	NA	NA
ENSRNA049474088	0	NA	NA	NA	NA	NA
ENSRNA049474102	0	NA	NA	NA	NA	NA
ENSRNA049474111	0	NA	NA	NA	NA	NA
ENSRNA049474115	0	NA	NA	NA	NA	NA
ENSRNA049474126	0,956710401918448	0,123695780700427	0,32155475340497	0,384680305268704	0,700474288557896	NA
ENSRNA049474136	0	NA	NA	NA	NA	NA
ENSRNA049474195	0	NA	NA	NA	NA	NA
ENSRNA049474199	0	NA	NA	NA	NA	NA
ENSRNA049474205	0	NA	NA	NA	NA	NA
ENSRNA049474213	0	NA	NA	NA	NA	NA
ENSRNA049474217	0	NA	NA	NA	NA	NA
ENSRNA049474225	0	NA	NA	NA	NA	NA
ENSRNA049474232	0	NA	NA	NA	NA	NA
ENSRNA049474241	0	NA	NA	NA	NA	NA
ENSRNA049474244	0	NA	NA	NA	NA	NA
ENSRNA049474253	0	NA	NA	NA	NA	NA
ENSRNA049474262	0	NA	NA	NA	NA	NA
ENSRNA049474273	0	NA	NA	NA	NA	NA
ENSRNA049474276	0	NA	NA	NA	NA	NA
ENSRNA049474279	0	NA	NA	NA	NA	NA
ENSRNA049474284	0	NA	NA	NA	NA	NA
ENSRNA049474289	0	NA	NA	NA	NA	NA
ENSRNA049474295	0	NA	NA	NA	NA	NA
ENSRNA049474304	0	NA	NA	NA	NA	NA
ENSRNA049474311	0	NA	NA	NA	NA	NA
ENSRNA049474318	0	NA	NA	NA	NA	NA
ENSRNA049474324	0	NA	NA	NA	NA	NA
ENSRNA049474335	0	NA	NA	NA	NA	NA
ENSRNA049474343	0	NA	NA	NA	NA	NA
ENSRNA049474354	0	NA	NA	NA	NA	NA
ENSRNA049474361	0	NA	NA	NA	NA	NA
ENSRNA049474373	0	NA	NA	NA	NA	NA
ENSRNA049474379	0	NA	NA	NA	NA	NA
ENSRNA049474385	0	NA	NA	NA	NA	NA
ENSRNA049474391	0	NA	NA	NA	NA	NA
ENSRNA049474398	0	NA	NA	NA	NA	NA
ENSRNA049474408	0	NA	NA	NA	NA	NA
ENSRNA049474419	0	NA	NA	NA	NA	NA
ENSRNA049474426	0	NA	NA	NA	NA	NA
ENSRNA049474432	0	NA	NA	NA	NA	NA
ENSRNA049474437	0	NA	NA	NA	NA	NA
ENSRNA049474445	0	NA	NA	NA	NA	NA
ENSRNA049474451	0	NA	NA	NA	NA	NA
ENSRNA049474453	0	NA	NA	NA	NA	NA
ENSRNA049474460	0	NA	NA	NA	NA	NA
ENSRNA049474468	0	NA	NA	NA	NA	NA
ENSRNA049474472	0	NA	NA	NA	NA	NA
ENSRNA049474478	0	NA	NA	NA	NA	NA
ENSRNA049474481	0	NA	NA	NA	NA	NA
ENSRNA049474489	0	NA	NA	NA	NA	NA
ENSRNA049474495	0	NA	NA	NA	NA	NA
ENSRNA049474500	0	NA	NA	NA	NA	NA
ENSRNA049474505	0	NA	NA	NA	NA	NA
ENSRNA049474511	0	NA	NA	NA	NA	NA
ENSRNA049474521	0	NA	NA	NA	NA	NA
ENSRNA049474528	0	NA	NA	NA	NA	NA
ENSRNA049474533	0	NA	NA	NA	NA	NA
ENSRNA049474537	0	NA	NA	NA	NA	NA
ENSRNA049474544	0	NA	NA	NA	NA	NA
ENSRNA049474549	0	NA	NA	NA	NA	NA
ENSRNA049474557	0	NA	NA	NA	NA	NA
ENSRNA049474563	0	NA	NA	NA	NA	NA
ENSRNA049474566	0	NA	NA	NA	NA	NA
ENSRNA049474570	0	NA	NA	NA	NA	NA
ENSRNA049474577	0	NA	NA	NA	NA	NA
ENSRNA049474581	0	NA	NA	NA	NA	NA
ENSRNA049474586	0	NA	NA	NA	NA	NA
ENSRNA049474588	0	NA	NA	NA	NA	NA
ENSRNA049474592	0	NA	NA	NA	NA	NA
ENSRNA049474596	0	NA	NA	NA	NA	NA
ENSRNA049474603	0	NA	NA	NA	NA	NA
ENSRNA049474608	0	NA	NA	NA	NA	NA
ENSRNA049474612	0	NA	NA	NA	NA	NA
ENSRNA049474615	0	NA	NA	NA	NA	NA
ENSRNA049474617	0	NA	NA	NA	NA	NA
ENSRNA049474620	0	NA	NA	NA	NA	NA
ENSRNA049474625	0	NA	NA	NA	NA	NA
ENSRNA049474629	0	NA	NA	NA	NA	NA
ENSRNA049474635	0	NA	NA	NA	NA	NA
ENSRNA049474644	0	NA	NA	NA	NA	NA
ENSRNA049474651	0	NA	NA	NA	NA	NA
ENSRNA049474657	0	NA	NA	NA	NA	NA
ENSRNA049474662	0	NA	NA	NA	NA	NA
ENSRNA049474667	0	NA	NA	NA	NA	NA
ENSRNA049474676	0	NA	NA	NA	NA	NA
ENSRNA049474682	0	NA	NA	NA	NA	NA
ENSRNA049474689	0	NA	NA	NA	NA	NA
ENSRNA049474690	0	NA	NA	NA	NA	NA
ENSRNA049474694	0	NA	NA	NA	NA	NA
ENSRNA049474700	0	NA	NA	NA	NA	NA
ENSRNA049474705	0	NA	NA	NA	NA	NA
ENSRNA049474711	0	NA	NA	NA	NA	NA
ENSRNA049474719	0	NA	NA	NA	NA	NA
ENSRNA049474721	0	NA	NA	NA	NA	NA
ENSRNA049474726	0	NA	NA	NA	NA	NA
ENSRNA049474731	0	NA	NA	NA	NA	NA
ENSRNA049474738	0	NA	NA	NA	NA	NA
ENSRNA049474743	0	NA	NA	NA	NA	NA
ENSRNA049474749	0	NA	NA	NA	NA	NA
ENSRNA049474756	0	NA	NA	NA	NA	NA
ENSRNA049474763	0	NA	NA	NA	NA	NA
ENSRNA049474769	0	NA	NA	NA	NA	NA
ENSRNA049474776	0	NA	NA	NA	NA	NA
ENSRNA049474783	0	NA	NA	NA	NA	NA
ENSRNA049474790	0	NA	NA	NA	NA	NA
ENSRNA049474797	0	NA	NA	NA	NA	NA
ENSRNA049474808	0	NA	NA	NA	NA	NA
ENSRNA049474817	0	NA	NA	NA	NA	NA
ENSRNA049474826	0	NA	NA	NA	NA	NA
ENSRNA049474835	0	NA	NA	NA	NA	NA
ENSRNA049474841	0	NA	NA	NA	NA	NA
ENSRNA049474845	0	NA	NA	NA	NA	NA
ENSRNA049474854	0	NA	NA	NA	NA	NA
ENSRNA049474857	0	NA	NA	NA	NA	NA
ENSRNA049474863	0	NA	NA	NA	NA	NA
ENSRNA049474871	0	NA	NA	NA	NA	NA
ENSRNA049474875	0	NA	NA	NA	NA	NA
ENSRNA049474883	0	NA	NA	NA	NA	NA
ENSRNA049474886	0	NA	NA	NA	NA	NA
ENSRNA049474895	0	NA	NA	NA	NA	NA
ENSRNA049474899	0	NA	NA	NA	NA	NA
ENSRNA049474905	0	NA	NA	NA	NA	NA
ENSRNA049474906	0	NA	NA	NA	NA	NA
ENSRNA049474912	0	NA	NA	NA	NA	NA
ENSRNA049474921	0	NA	NA	NA	NA	NA
ENSRNA049474928	0	NA	NA	NA	NA	NA
ENSRNA049474932	0	NA	NA	NA	NA	NA
ENSRNA049474934	0	NA	NA	NA	NA	NA
ENSRNA049474938	0	NA	NA	NA	NA	NA
ENSRNA049474942	0	NA	NA	NA	NA	NA
ENSRNA049474949	0	NA	NA	NA	NA	NA
ENSRNA049474951	0	NA	NA	NA	NA	NA
ENSRNA049474955	0	NA	NA	NA	NA	NA
ENSRNA049474961	0	NA	NA	NA	NA	NA
ENSRNA049474965	0	NA	NA	NA	NA	NA
ENSRNA049474970	0	NA	NA	NA	NA	NA
ENSRNA049474978	0	NA	NA	NA	NA	NA
ENSRNA049474984	0	NA	NA	NA	NA	NA
ENSRNA049474990	0	NA	NA	NA	NA	NA
ENSRNA049474998	0	NA	NA	NA	NA	NA
ENSRNA049475007	0	NA	NA	NA	NA	NA
ENSRNA049475012	0	NA	NA	NA	NA	NA
ENSRNA049475022	0	NA	NA	NA	NA	NA
ENSRNA049475029	0	NA	NA	NA	NA	NA
ENSRNA049475035	0	NA	NA	NA	NA	NA
ENSRNA049475041	0	NA	NA	NA	NA	NA
ENSRNA049475051	0	NA	NA	NA	NA	NA
ENSRNA049475060	0	NA	NA	NA	NA	NA
ENSRNA049475065	0	NA	NA	NA	NA	NA
ENSRNA049475072	0	NA	NA	NA	NA	NA
ENSRNA049475076	0	NA	NA	NA	NA	NA
ENSRNA049475084	0	NA	NA	NA	NA	NA
ENSRNA049475088	0	NA	NA	NA	NA	NA
ENSRNA049475096	0	NA	NA	NA	NA	NA
ENSRNA049475103	0	NA	NA	NA	NA	NA
ENSRNA049475107	0	NA	NA	NA	NA	NA
ENSRNA049475114	0	NA	NA	NA	NA	NA
ENSRNA049475120	0	NA	NA	NA	NA	NA
ENSRNA049475126	0	NA	NA	NA	NA	NA
ENSRNA049475134	0	NA	NA	NA	NA	NA
ENSRNA049475139	0	NA	NA	NA	NA	NA
ENSRNA049475144	0	NA	NA	NA	NA	NA
ENSRNA049475147	0	NA	NA	NA	NA	NA
ENSRNA049475154	0	NA	NA	NA	NA	NA
ENSRNA049475159	0	NA	NA	NA	NA	NA
ENSRNA049475162	0	NA	NA	NA	NA	NA
ENSRNA049475165	0	NA	NA	NA	NA	NA
ENSRNA049475169	0	NA	NA	NA	NA	NA
ENSRNA049475177	0	NA	NA	NA	NA	NA
ENSRNA049475180	0	NA	NA	NA	NA	NA
ENSRNA049475188	0	NA	NA	NA	NA	NA
ENSRNA049475192	0	NA	NA	NA	NA	NA
ENSRNA049475194	0	NA	NA	NA	NA	NA
ENSRNA049475196	0	NA	NA	NA	NA	NA
ENSRNA049475198	0	NA	NA	NA	NA	NA
ENSRNA049475204	0	NA	NA	NA	NA	NA
ENSRNA049475210	0	NA	NA	NA	NA	NA
ENSRNA049475215	0	NA	NA	NA	NA	NA
ENSRNA049475220	0	NA	NA	NA	NA	NA
ENSRNA049475225	0	NA	NA	NA	NA	NA
ENSRNA049475228	0	NA	NA	NA	NA	NA
ENSRNA049475231	0	NA	NA	NA	NA	NA
ENSRNA049475235	0	NA	NA	NA	NA	NA
ENSRNA049475240	0	NA	NA	NA	NA	NA
ENSRNA049475244	0	NA	NA	NA	NA	NA
ENSRNA049475249	0	NA	NA	NA	NA	NA
ENSRNA049475253	0	NA	NA	NA	NA	NA
ENSRNA049475259	0	NA	NA	NA	NA	NA
ENSRNA049475265	0	NA	NA	NA	NA	NA
ENSRNA049475270	0	NA	NA	NA	NA	NA
ENSRNA049475277	0	NA	NA	NA	NA	NA
ENSRNA049475281	0	NA	NA	NA	NA	NA
ENSRNA049475285	0	NA	NA	NA	NA	NA
ENSRNA049475289	0	NA	NA	NA	NA	NA
ENSRNA049475294	0	NA	NA	NA	NA	NA
ENSRNA049475298	0	NA	NA	NA	NA	NA
ENSRNA049475304	0	NA	NA	NA	NA	NA
ENSRNA049475310	0	NA	NA	NA	NA	NA
ENSRNA049475313	0	NA	NA	NA	NA	NA
ENSRNA049475320	0	NA	NA	NA	NA	NA
ENSRNA049475326	0	NA	NA	NA	NA	NA
ENSRNA049475333	0	NA	NA	NA	NA	NA
ENSRNA049475337	0	NA	NA	NA	NA	NA
ENSRNA049475342	0	NA	NA	NA	NA	NA
ENSRNA049475351	0	NA	NA	NA	NA	NA
ENSRNA049475354	0	NA	NA	NA	NA	NA
ENSRNA049475361	0	NA	NA	NA	NA	NA
ENSRNA049475368	0	NA	NA	NA	NA	NA
ENSRNA049475374	0	NA	NA	NA	NA	NA
ENSRNA049475382	0	NA	NA	NA	NA	NA
ENSRNA049475389	0	NA	NA	NA	NA	NA
ENSRNA049475395	0	NA	NA	NA	NA	NA
ENSRNA049475403	0	NA	NA	NA	NA	NA
ENSRNA049475412	0	NA	NA	NA	NA	NA
ENSRNA049475415	0	NA	NA	NA	NA	NA
ENSRNA049475420	0	NA	NA	NA	NA	NA
ENSRNA049475428	0	NA	NA	NA	NA	NA
ENSRNA049475433	0	NA	NA	NA	NA	NA
ENSRNA049475440	0	NA	NA	NA	NA	NA
ENSRNA049475447	0	NA	NA	NA	NA	NA
ENSRNA049475452	0	NA	NA	NA	NA	NA
ENSRNA049475454	0	NA	NA	NA	NA	NA
ENSRNA049475460	0	NA	NA	NA	NA	NA
ENSRNA049475465	0	NA	NA	NA	NA	NA
ENSRNA049475469	0	NA	NA	NA	NA	NA
ENSRNA049475480	0	NA	NA	NA	NA	NA
ENSRNA049475489	0	NA	NA	NA	NA	NA
ENSRNA049475500	0	NA	NA	NA	NA	NA
ENSRNA049475575	0	NA	NA	NA	NA	NA
ENSRNA049475592	0	NA	NA	NA	NA	NA
ENSRNA049475602	0	NA	NA	NA	NA	NA
ENSRNA049475619	0	NA	NA	NA	NA	NA
ENSRNA049475631	0	NA	NA	NA	NA	NA
ENSRNA049475677	0	NA	NA	NA	NA	NA
ENSRNA049475684	0	NA	NA	NA	NA	NA
ENSRNA049475689	0	NA	NA	NA	NA	NA
ENSRNA049475695	0	NA	NA	NA	NA	NA
ENSRNA049475701	0	NA	NA	NA	NA	NA
ENSRNA049475715	0	NA	NA	NA	NA	NA
ENSRNA049475720	0	NA	NA	NA	NA	NA
ENSRNA049475726	0	NA	NA	NA	NA	NA
ENSRNA049475731	0	NA	NA	NA	NA	NA
ENSRNA049475757	0	NA	NA	NA	NA	NA
ENSRNA049475823	0	NA	NA	NA	NA	NA
ENSRNA049475834	0	NA	NA	NA	NA	NA
ENSRNA049475843	0	NA	NA	NA	NA	NA
ENSRNA049475857	0	NA	NA	NA	NA	NA
ENSRNA049475862	0	NA	NA	NA	NA	NA
ENSRNA049475919	0	NA	NA	NA	NA	NA
ENSRNA049475930	0	NA	NA	NA	NA	NA
ENSRNA049475944	0	NA	NA	NA	NA	NA
ENSRNA049475950	0	NA	NA	NA	NA	NA
ENSRNA049475955	0	NA	NA	NA	NA	NA
ENSRNA049475964	0	NA	NA	NA	NA	NA
ENSRNA049475971	0	NA	NA	NA	NA	NA
ENSRNA049476044	0	NA	NA	NA	NA	NA
ENSRNA049476058	0	NA	NA	NA	NA	NA
ENSRNA049476067	0	NA	NA	NA	NA	NA
ENSRNA049476078	0	NA	NA	NA	NA	NA
ENSRNA049476083	0	NA	NA	NA	NA	NA
ENSRNA049476086	0	NA	NA	NA	NA	NA
ENSRNA049476096	0	NA	NA	NA	NA	NA
ENSRNA049476104	0	NA	NA	NA	NA	NA
ENSRNA049476114	0	NA	NA	NA	NA	NA
ENSRNA049476183	0	NA	NA	NA	NA	NA
ENSRNA049476188	0	NA	NA	NA	NA	NA
ENSRNA049476201	0	NA	NA	NA	NA	NA
ENSRNA049476209	0	NA	NA	NA	NA	NA
ENSRNA049476255	0	NA	NA	NA	NA	NA
ENSRNA049476265	0	NA	NA	NA	NA	NA
ENSRNA049476273	0	NA	NA	NA	NA	NA
ENSRNA049476286	0	NA	NA	NA	NA	NA
ENSRNA049476289	0	NA	NA	NA	NA	NA
ENSRNA049476293	0	NA	NA	NA	NA	NA
ENSRNA049476301	0	NA	NA	NA	NA	NA
ENSRNA049476307	0	NA	NA	NA	NA	NA
ENSRNA049476316	0	NA	NA	NA	NA	NA
ENSRNA049476319	0	NA	NA	NA	NA	NA
ENSRNA049476324	0	NA	NA	NA	NA	NA
ENSRNA049476335	0	NA	NA	NA	NA	NA
ENSRNA049476340	0	NA	NA	NA	NA	NA
ENSRNA049476352	0	NA	NA	NA	NA	NA
ENSRNA049476356	0	NA	NA	NA	NA	NA
ENSRNA049476364	0	NA	NA	NA	NA	NA
ENSRNA049476388	0	NA	NA	NA	NA	NA
ENSRNA049476404	0	NA	NA	NA	NA	NA
ENSRNA049476411	0	NA	NA	NA	NA	NA
ENSRNA049476419	0	NA	NA	NA	NA	NA
ENSRNA049476430	0	NA	NA	NA	NA	NA
ENSRNA049476437	0	NA	NA	NA	NA	NA
ENSRNA049476444	0	NA	NA	NA	NA	NA
ENSRNA049476447	0	NA	NA	NA	NA	NA
ENSRNA049476452	0	NA	NA	NA	NA	NA
ENSRNA049476493	0	NA	NA	NA	NA	NA
ENSRNA049476498	0	NA	NA	NA	NA	NA
ENSRNA049476502	0	NA	NA	NA	NA	NA
ENSRNA049476508	0	NA	NA	NA	NA	NA
ENSRNA049476514	0	NA	NA	NA	NA	NA
ENSRNA049476519	0	NA	NA	NA	NA	NA
ENSRNA049476535	0	NA	NA	NA	NA	NA
ENSRNA049761202	0	NA	NA	NA	NA	NA
ENSRNA049761204	0	NA	NA	NA	NA	NA
ENSRNA049761207	0	NA	NA	NA	NA	NA
ENSRNA049761210	0	NA	NA	NA	NA	NA
ENSRNA049761212	0	NA	NA	NA	NA	NA
ENSRNA049761214	0	NA	NA	NA	NA	NA
ENSRNA049761216	0	NA	NA	NA	NA	NA
ENSRNA049761424	0	NA	NA	NA	NA	NA
ENSRNA049761426	0	NA	NA	NA	NA	NA
ENSRNA049761428	0	NA	NA	NA	NA	NA
ENSRNA049761430	0	NA	NA	NA	NA	NA
ENSRNA049761432	0	NA	NA	NA	NA	NA
ENSRNA049761434	0	NA	NA	NA	NA	NA
ENSRNA049761436	0	NA	NA	NA	NA	NA
EPlORYSAT000373567	0	NA	NA	NA	NA	NA
EPlORYSAT000373575	0	NA	NA	NA	NA	NA
EPlORYSAT000373605	0	NA	NA	NA	NA	NA
EPlORYSAT000373608	0	NA	NA	NA	NA	NA
EPlORYSAT000373609	0	NA	NA	NA	NA	NA
EPlORYSAT000373610	0	NA	NA	NA	NA	NA
EPlORYSAT000373611	0	NA	NA	NA	NA	NA
EPlORYSAT000373612	0	NA	NA	NA	NA	NA
EPlORYSAT000373613	0	NA	NA	NA	NA	NA
EPlORYSAT000373614	0	NA	NA	NA	NA	NA
EPlORYSAT000373615	0	NA	NA	NA	NA	NA
EPlORYSAT000373616	0	NA	NA	NA	NA	NA
EPlORYSAT000373617	0	NA	NA	NA	NA	NA
EPlORYSAT000373618	0	NA	NA	NA	NA	NA
EPlORYSAT000373619	0	NA	NA	NA	NA	NA
EPlORYSAT000373620	0	NA	NA	NA	NA	NA
EPlORYSAT000373621	0	NA	NA	NA	NA	NA
EPlORYSAT000373622	0	NA	NA	NA	NA	NA
EPlORYSAT000373623	0	NA	NA	NA	NA	NA
EPlORYSAT000373624	0	NA	NA	NA	NA	NA
EPlORYSAT000373625	0	NA	NA	NA	NA	NA
EPlORYSAT000373626	0	NA	NA	NA	NA	NA
EPlORYSAT000373627	0	NA	NA	NA	NA	NA
EPlORYSAT000373628	0	NA	NA	NA	NA	NA
EPlORYSAT000373629	0	NA	NA	NA	NA	NA
EPlORYSAT000373630	0	NA	NA	NA	NA	NA
EPlORYSAT000373631	0	NA	NA	NA	NA	NA
EPlORYSAT000373632	0	NA	NA	NA	NA	NA
EPlORYSAT000373633	0	NA	NA	NA	NA	NA
EPlORYSAT000373634	0	NA	NA	NA	NA	NA
EPlORYSAT000373635	0	NA	NA	NA	NA	NA
EPlORYSAT000373636	0	NA	NA	NA	NA	NA
EPlORYSAT000373637	0	NA	NA	NA	NA	NA
EPlORYSAT000373638	0	NA	NA	NA	NA	NA
EPlORYSAT000373639	0	NA	NA	NA	NA	NA
EPlORYSAT000373640	0	NA	NA	NA	NA	NA
EPlORYSAT000373641	0	NA	NA	NA	NA	NA
EPlORYSAT000373642	0	NA	NA	NA	NA	NA
EPlORYSAT000373643	0	NA	NA	NA	NA	NA
EPlORYSAT000373644	0	NA	NA	NA	NA	NA
EPlORYSAT000373645	0	NA	NA	NA	NA	NA
EPlORYSAT000373646	0	NA	NA	NA	NA	NA
EPlORYSAT000373647	0	NA	NA	NA	NA	NA
EPlORYSAT000373648	0	NA	NA	NA	NA	NA
EPlORYSAT000373649	0	NA	NA	NA	NA	NA
EPlORYSAT000373650	0	NA	NA	NA	NA	NA
EPlORYSAT000373651	0	NA	NA	NA	NA	NA
EPlORYSAT000373652	0	NA	NA	NA	NA	NA
EPlORYSAT000373653	0	NA	NA	NA	NA	NA
EPlORYSAT000373654	0	NA	NA	NA	NA	NA
EPlORYSAT000373655	0	NA	NA	NA	NA	NA
EPlORYSAT000373656	0	NA	NA	NA	NA	NA
EPlORYSAT000373657	0	NA	NA	NA	NA	NA
EPlORYSAT000373658	0	NA	NA	NA	NA	NA
EPlORYSAT000373659	0	NA	NA	NA	NA	NA
EPlORYSAT000373660	0	NA	NA	NA	NA	NA
EPlORYSAT000373661	0	NA	NA	NA	NA	NA
EPlORYSAT000373662	0	NA	NA	NA	NA	NA
EPlORYSAT000373663	0	NA	NA	NA	NA	NA
EPlORYSAT000373664	0	NA	NA	NA	NA	NA
EPlORYSAT000373665	0	NA	NA	NA	NA	NA
EPlORYSAT000373666	0	NA	NA	NA	NA	NA
EPlORYSAT000373667	0	NA	NA	NA	NA	NA
EPlORYSAT000373668	0	NA	NA	NA	NA	NA
EPlORYSAT000373669	0	NA	NA	NA	NA	NA
EPlORYSAT000373670	0	NA	NA	NA	NA	NA
EPlORYSAT000373671	0	NA	NA	NA	NA	NA
EPlORYSAT000373672	0	NA	NA	NA	NA	NA
EPlORYSAT000373673	0	NA	NA	NA	NA	NA
EPlORYSAT000373782	0	NA	NA	NA	NA	NA
EPlORYSAT000373783	0	NA	NA	NA	NA	NA
EPlORYSAT000373784	0	NA	NA	NA	NA	NA
EPlORYSAT000373785	0	NA	NA	NA	NA	NA
EPlORYSAT000373786	0	NA	NA	NA	NA	NA
EPlORYSAT000373787	0	NA	NA	NA	NA	NA
EPlORYSAT000373788	0	NA	NA	NA	NA	NA
EPlORYSAT000373789	0	NA	NA	NA	NA	NA
EPlORYSAT000373790	0	NA	NA	NA	NA	NA
EPlORYSAT000373791	0	NA	NA	NA	NA	NA
EPlORYSAT000373792	0	NA	NA	NA	NA	NA
EPlORYSAT000373793	0	NA	NA	NA	NA	NA
EPlORYSAT000373794	0	NA	NA	NA	NA	NA
EPlORYSAT000373795	0	NA	NA	NA	NA	NA
EPlORYSAT000373796	0	NA	NA	NA	NA	NA
EPlORYSAT000373797	0	NA	NA	NA	NA	NA
EPlORYSAT000373798	0	NA	NA	NA	NA	NA
EPlORYSAT000373799	0	NA	NA	NA	NA	NA
EPlORYSAT000373800	0	NA	NA	NA	NA	NA
EPlORYSAT000373801	0	NA	NA	NA	NA	NA
EPlORYSAT000373802	0	NA	NA	NA	NA	NA
EPlORYSAT000373803	0	NA	NA	NA	NA	NA
EPlORYSAT000373804	0	NA	NA	NA	NA	NA
EPlORYSAT000373805	0	NA	NA	NA	NA	NA
EPlORYSAT000373806	0	NA	NA	NA	NA	NA
EPlORYSAT000373807	0	NA	NA	NA	NA	NA
EPlORYSAT000373808	0	NA	NA	NA	NA	NA
EPlORYSAT000373809	0	NA	NA	NA	NA	NA
EPlORYSAT000373810	0	NA	NA	NA	NA	NA
EPlORYSAT000373811	0	NA	NA	NA	NA	NA
EPlORYSAT000373812	0	NA	NA	NA	NA	NA
EPlORYSAT000373813	0	NA	NA	NA	NA	NA
EPlORYSAT000373814	0	NA	NA	NA	NA	NA
EPlORYSAT000373815	0	NA	NA	NA	NA	NA
EPlORYSAT000373816	0	NA	NA	NA	NA	NA
EPlORYSAT000373817	0	NA	NA	NA	NA	NA
EPlORYSAT000373818	0	NA	NA	NA	NA	NA
EPlORYSAT000373819	0	NA	NA	NA	NA	NA
EPlORYSAT000373820	0	NA	NA	NA	NA	NA
EPlORYSAT000373821	0	NA	NA	NA	NA	NA
EPlORYSAT000373822	0	NA	NA	NA	NA	NA
EPlORYSAT000373823	0	NA	NA	NA	NA	NA
EPlORYSAT000373824	0	NA	NA	NA	NA	NA
EPlORYSAT000373825	0	NA	NA	NA	NA	NA
EPlORYSAT000373826	0	NA	NA	NA	NA	NA
EPlORYSAT000373827	0	NA	NA	NA	NA	NA
EPlORYSAT000373828	0	NA	NA	NA	NA	NA
EPlORYSAT000373829	0	NA	NA	NA	NA	NA
EPlORYSAT000373830	0	NA	NA	NA	NA	NA
EPlORYSAT000373831	0	NA	NA	NA	NA	NA
EPlORYSAT000373832	0	NA	NA	NA	NA	NA
EPlORYSAT000373833	0	NA	NA	NA	NA	NA
EPlORYSAT000373834	0	NA	NA	NA	NA	NA
EPlORYSAT000373835	0	NA	NA	NA	NA	NA
EPlORYSAT000373836	0	NA	NA	NA	NA	NA
EPlORYSAT000373837	0	NA	NA	NA	NA	NA
EPlORYSAT000373838	0	NA	NA	NA	NA	NA
EPlORYSAT000373839	0	NA	NA	NA	NA	NA
EPlORYSAT000373840	0	NA	NA	NA	NA	NA
EPlORYSAT000373841	0	NA	NA	NA	NA	NA
EPlORYSAT000373842	0	NA	NA	NA	NA	NA
EPlORYSAT000373843	0	NA	NA	NA	NA	NA
EPlORYSAT000373844	0	NA	NA	NA	NA	NA
EPlORYSAT000373845	0	NA	NA	NA	NA	NA
EPlORYSAT000373846	0	NA	NA	NA	NA	NA
EPlORYSAT000373847	0	NA	NA	NA	NA	NA
EPlORYSAT000373848	0	NA	NA	NA	NA	NA
EPlORYSAT000373849	0	NA	NA	NA	NA	NA
EPlORYSAT000373850	0	NA	NA	NA	NA	NA
EPlORYSAT000373851	0	NA	NA	NA	NA	NA
EPlORYSAT000373852	0	NA	NA	NA	NA	NA
EPlORYSAT000373853	0	NA	NA	NA	NA	NA
EPlORYSAT000373854	0	NA	NA	NA	NA	NA
EPlORYSAT000373855	0	NA	NA	NA	NA	NA
EPlORYSAT000373856	0	NA	NA	NA	NA	NA
EPlORYSAT000373857	0	NA	NA	NA	NA	NA
EPlORYSAT000373858	0	NA	NA	NA	NA	NA
EPlORYSAT000373859	0	NA	NA	NA	NA	NA
EPlORYSAT000373860	0	NA	NA	NA	NA	NA
EPlORYSAT000373861	0	NA	NA	NA	NA	NA
EPlORYSAT000373862	0	NA	NA	NA	NA	NA
EPlORYSAT000373863	0	NA	NA	NA	NA	NA
EPlORYSAT000373864	0	NA	NA	NA	NA	NA
EPlORYSAT000373865	0	NA	NA	NA	NA	NA
EPlORYSAT000373866	0	NA	NA	NA	NA	NA
EPlORYSAT000373867	0	NA	NA	NA	NA	NA
EPlORYSAT000373868	0	NA	NA	NA	NA	NA
EPlORYSAT000373869	0	NA	NA	NA	NA	NA
EPlORYSAT000373870	0	NA	NA	NA	NA	NA
EPlORYSAT000373871	0	NA	NA	NA	NA	NA
EPlORYSAT000373872	0	NA	NA	NA	NA	NA
EPlORYSAT000373873	0	NA	NA	NA	NA	NA
EPlOSAG00000000001	1,69213883639882	0,0582985308145452	0,410357105687697	0,142067799013363	0,887026452811858	NA
EPlOSAG00000000002	0	NA	NA	NA	NA	NA
EPlOSAG00000000003	0	NA	NA	NA	NA	NA
EPlOSAG00000000004	0	NA	NA	NA	NA	NA
EPlOSAG00000000005	0	NA	NA	NA	NA	NA
EPlOSAG00000000006	0	NA	NA	NA	NA	NA
EPlOSAG00000000007	0	NA	NA	NA	NA	NA
EPlOSAG00000000008	0	NA	NA	NA	NA	NA
EPlOSAG00000000009	0	NA	NA	NA	NA	NA
EPlOSAG00000000010	0	NA	NA	NA	NA	NA
EPlOSAG00000000011	0	NA	NA	NA	NA	NA
EPlOSAG00000000012	0	NA	NA	NA	NA	NA
EPlOSAG00000000013	0	NA	NA	NA	NA	NA
EPlOSAG00000000014	0	NA	NA	NA	NA	NA
EPlOSAG00000000015	0	NA	NA	NA	NA	NA
EPlOSAG00000000016	0	NA	NA	NA	NA	NA
EPlOSAG00000000017	0	NA	NA	NA	NA	NA
EPlOSAG00000000018	0	NA	NA	NA	NA	NA
EPlOSAG00000000019	0	NA	NA	NA	NA	NA
EPlOSAG00000000020	0	NA	NA	NA	NA	NA
EPlOSAG00000000021	0	NA	NA	NA	NA	NA
EPlOSAG00000000022	0	NA	NA	NA	NA	NA
EPlOSAG00000000023	0	NA	NA	NA	NA	NA
EPlOSAG00000000024	0	NA	NA	NA	NA	NA
EPlOSAG00000000025	0	NA	NA	NA	NA	NA
EPlOSAG00000000026	0	NA	NA	NA	NA	NA
EPlOSAG00000000027	0	NA	NA	NA	NA	NA
EPlOSAG00000000028	0	NA	NA	NA	NA	NA
EPlOSAG00000000029	2,09014657793148	-0,138775814701976	0,405301040208369	-0,342401822187848	0,732048517375796	NA
EPlOSAG00000000030	0	NA	NA	NA	NA	NA
EPlOSAG00000000031	0	NA	NA	NA	NA	NA
EPlOSAG00000000032	0,139902637469961	-0,0440265835058256	0,192666077110656	-0,228512378339128	0,819247934149632	NA
EPlOSAG00000000033	0,142199048372107	0,0467970762472109	0,192666077110656	0,242892142451904	0,80808895274457	NA
EPlOSAG00000000034	0	NA	NA	NA	NA	NA
EPlOSAG00000000035	0	NA	NA	NA	NA	NA
EPlOSAG00000000036	0	NA	NA	NA	NA	NA
EPlOSAG00000000037	0,139902637469961	-0,0440265835058256	0,192666077110656	-0,228512378339128	0,819247934149632	NA
EPlOSAG00000000038	0	NA	NA	NA	NA	NA
EPlOSAG00000000039	0	NA	NA	NA	NA	NA
EPlOSAG00000000040	0	NA	NA	NA	NA	NA
EPlOSAG00000000041	0	NA	NA	NA	NA	NA
EPlOSAG00000000042	0	NA	NA	NA	NA	NA
EPlOSAG00000000043	0	NA	NA	NA	NA	NA
EPlOSAG00000000044	0	NA	NA	NA	NA	NA
EPlOSAG00000000045	0	NA	NA	NA	NA	NA
EPlOSAG00000000046	0	NA	NA	NA	NA	NA
EPlOSAG00000000047	0	NA	NA	NA	NA	NA
EPlOSAG00000000048	0	NA	NA	NA	NA	NA
EPlOSAG00000000049	0	NA	NA	NA	NA	NA
EPlOSAG00000000050	0	NA	NA	NA	NA	NA
EPlOSAG00000000051	0	NA	NA	NA	NA	NA
EPlOSAG00000000052	0	NA	NA	NA	NA	NA
EPlOSAG00000000053	0	NA	NA	NA	NA	NA
EPlOSAG00000000054	0,139902637469961	-0,0440265835058256	0,192666077110656	-0,228512378339128	0,819247934149632	NA
EPlOSAG00000000055	0	NA	NA	NA	NA	NA
EPlOSAG00000000056	0	NA	NA	NA	NA	NA
EPlOSAG00000000057	0	NA	NA	NA	NA	NA
EPlOSAG00000000058	0	NA	NA	NA	NA	NA
EPlOSAG00000000059	0	NA	NA	NA	NA	NA
EPlOSAG00000000060	0	NA	NA	NA	NA	NA
EPlOSAG00000000061	0	NA	NA	NA	NA	NA
EPlOSAG00000000062	0	NA	NA	NA	NA	NA
EPlOSAG00000000063	0	NA	NA	NA	NA	NA
EPlOSAG00000000064	0	NA	NA	NA	NA	NA
EPlOSAG00000000065	0	NA	NA	NA	NA	NA
EPlOSAG00000000066	0	NA	NA	NA	NA	NA
EPlOSAG00000000067	0	NA	NA	NA	NA	NA
EPlOSAG00000000068	0	NA	NA	NA	NA	NA
EPlOSAG00000000069	0	NA	NA	NA	NA	NA
EPlOSAG00000000070	0	NA	NA	NA	NA	NA
EPlOSAG00000000071	0	NA	NA	NA	NA	NA
EPlOSAG00000000072	0	NA	NA	NA	NA	NA
EPlOSAG00000000073	0	NA	NA	NA	NA	NA
EPlOSAG00000000074	0	NA	NA	NA	NA	NA
EPlOSAG00000000075	0	NA	NA	NA	NA	NA
EPlOSAG00000000076	0	NA	NA	NA	NA	NA
EPlOSAG00000000077	0	NA	NA	NA	NA	NA
EPlOSAG00000000078	0	NA	NA	NA	NA	NA
EPlOSAG00000000079	0	NA	NA	NA	NA	NA
EPlOSAG00000000080	0	NA	NA	NA	NA	NA
EPlOSAG00000000081	0	NA	NA	NA	NA	NA
EPlOSAG00000000082	0	NA	NA	NA	NA	NA
EPlOSAG00000000083	0	NA	NA	NA	NA	NA
EPlOSAG00000000084	0	NA	NA	NA	NA	NA
EPlOSAG00000000085	0	NA	NA	NA	NA	NA
EPlOSAG00000000086	0	NA	NA	NA	NA	NA
EPlOSAG00000000087	0	NA	NA	NA	NA	NA
EPlOSAG00000000088	0	NA	NA	NA	NA	NA
EPlOSAG00000000089	0	NA	NA	NA	NA	NA
EPlOSAG00000000090	0	NA	NA	NA	NA	NA
EPlOSAG00000000091	0	NA	NA	NA	NA	NA
EPlOSAG00000000092	0	NA	NA	NA	NA	NA
EPlOSAG00000000093	0	NA	NA	NA	NA	NA
EPlOSAG00000000094	0	NA	NA	NA	NA	NA
EPlOSAG00000000095	0	NA	NA	NA	NA	NA
EPlOSAG00000000096	0	NA	NA	NA	NA	NA
EPlOSAG00000000097	0	NA	NA	NA	NA	NA
EPlOSAG00000000098	0	NA	NA	NA	NA	NA
EPlOSAG00000000099	0	NA	NA	NA	NA	NA
EPlOSAG00000000100	0	NA	NA	NA	NA	NA
EPlOSAG00000000101	0	NA	NA	NA	NA	NA
EPlOSAG00000000102	0	NA	NA	NA	NA	NA
EPlOSAG00000000103	0	NA	NA	NA	NA	NA
EPlOSAG00000000104	0	NA	NA	NA	NA	NA
EPlOSAG00000000105	0	NA	NA	NA	NA	NA
EPlOSAG00000000106	0	NA	NA	NA	NA	NA
EPlOSAG00000000107	0	NA	NA	NA	NA	NA
EPlOSAG00000000108	0	NA	NA	NA	NA	NA
EPlOSAG00000000109	0	NA	NA	NA	NA	NA
EPlOSAG00000000110	0	NA	NA	NA	NA	NA
EPlOSAG00000000111	0	NA	NA	NA	NA	NA
EPlOSAG00000000112	0	NA	NA	NA	NA	NA
EPlOSAG00000000113	0	NA	NA	NA	NA	NA
EPlOSAG00000000114	0	NA	NA	NA	NA	NA
EPlOSAG00000000115	0	NA	NA	NA	NA	NA
EPlOSAG00000000116	0	NA	NA	NA	NA	NA
EPlOSAG00000000117	0,279805274939922	-0,091703015377393	0,194967571483489	-0,47035009299051	0,638104913982482	NA
EPlOSAG00000000118	0	NA	NA	NA	NA	NA
EPlOSAG00000000119	0	NA	NA	NA	NA	NA
EPlOSAG00000000120	0	NA	NA	NA	NA	NA
EPlOSAG00000000121	0	NA	NA	NA	NA	NA
EPlOSAG00000000122	0,154109266191444	0,0467970762472109	0,192666077110656	0,242892142451904	0,80808895274457	NA
EPlOSAG00000000123	0	NA	NA	NA	NA	NA
EPlOSAG00000000124	0	NA	NA	NA	NA	NA
EPlOSAG00000000125	0	NA	NA	NA	NA	NA
EPlOSAG00000000126	0	NA	NA	NA	NA	NA
EPlOSAG00000000127	0	NA	NA	NA	NA	NA
EPlOSAG00000000128	0	NA	NA	NA	NA	NA
EPlOSAG00000000129	0	NA	NA	NA	NA	NA
EPlOSAG00000000130	0	NA	NA	NA	NA	NA
EPlOSAG00000000131	0	NA	NA	NA	NA	NA
EPlOSAG00000000132	0	NA	NA	NA	NA	NA
EPlOSAG00000000133	0	NA	NA	NA	NA	NA
EPlOSAG00000000134	0	NA	NA	NA	NA	NA
EPlOSAG00000000135	0	NA	NA	NA	NA	NA
EPlOSAG00000000136	0	NA	NA	NA	NA	NA
EPlOSAG00000000137	0	NA	NA	NA	NA	NA
EPlOSAG00000000138	0	NA	NA	NA	NA	NA
EPlOSAG00000000139	0	NA	NA	NA	NA	NA
EPlOSAG00000000140	0	NA	NA	NA	NA	NA
EPlOSAG00000000141	0	NA	NA	NA	NA	NA
EPlOSAG00000000142	0	NA	NA	NA	NA	NA
EPlOSAG00000000143	0	NA	NA	NA	NA	NA
EPlOSAG00000000144	0	NA	NA	NA	NA	NA
EPlOSAG00000000145	0	NA	NA	NA	NA	NA
EPlOSAG00000000146	0	NA	NA	NA	NA	NA
EPlOSAG00000000147	0	NA	NA	NA	NA	NA
EPlOSAG00000000148	0,860416217638483	-0,273414109173503	0,321135402595312	-0,851398216963497	0,394548181892641	NA
EPlOSAG00000000149	0	NA	NA	NA	NA	NA
EPlOSAG00000000150	0	NA	NA	NA	NA	NA
EPlOSAG00000000151	0	NA	NA	NA	NA	NA
EPlOSAG00000000152	0	NA	NA	NA	NA	NA
EPlOSAG00000000153	0	NA	NA	NA	NA	NA
EPlOSAG00000000154	0	NA	NA	NA	NA	NA
EPlOSAG00000000155	0	NA	NA	NA	NA	NA
EPlOSAG00000000156	0	NA	NA	NA	NA	NA
EPlOSAG00000000157	0	NA	NA	NA	NA	NA
EPlOSAG00000000158	0	NA	NA	NA	NA	NA
EPlOSAG00000000159	0	NA	NA	NA	NA	NA
EPlOSAG00000000160	0	NA	NA	NA	NA	NA
EPlOSAG00000000161	0	NA	NA	NA	NA	NA
EPlOSAG00000000162	0	NA	NA	NA	NA	NA
EPlOSAG00000000163	0	NA	NA	NA	NA	NA
EPlOSAG00000000164	0	NA	NA	NA	NA	NA
EPlOSAG00000000165	0	NA	NA	NA	NA	NA
EPlOSAG00000000166	0	NA	NA	NA	NA	NA
EPlOSAG00000000167	0	NA	NA	NA	NA	NA
EPlOSAG00000000168	0	NA	NA	NA	NA	NA
EPlOSAG00000000169	0	NA	NA	NA	NA	NA
EPlOSAG00000000170	0	NA	NA	NA	NA	NA
EPlOSAG00000000171	0	NA	NA	NA	NA	NA
EPlOSAG00000000172	0	NA	NA	NA	NA	NA
EPlOSAG00000000173	0	NA	NA	NA	NA	NA
EPlOSAG00000000174	0	NA	NA	NA	NA	NA
EPlOSAG00000000175	0	NA	NA	NA	NA	NA
EPlOSAG00000000176	0	NA	NA	NA	NA	NA
EPlOSAG00000000177	0	NA	NA	NA	NA	NA
EPlOSAG00000000178	0	NA	NA	NA	NA	NA
EPlOSAG00000000179	0	NA	NA	NA	NA	NA
EPlOSAG00000000180	0	NA	NA	NA	NA	NA
EPlOSAG00000000181	0	NA	NA	NA	NA	NA
EPlOSAG00000000182	0	NA	NA	NA	NA	NA
EPlOSAG00000000183	0	NA	NA	NA	NA	NA
EPlOSAG00000000184	0	NA	NA	NA	NA	NA
EPlOSAG00000000185	0	NA	NA	NA	NA	NA
EPlOSAG00000000186	0	NA	NA	NA	NA	NA
EPlOSAG00000000187	0	NA	NA	NA	NA	NA
EPlOSAG00000000188	0	NA	NA	NA	NA	NA
EPlOSAG00000000189	0	NA	NA	NA	NA	NA
EPlOSAG00000000190	0	NA	NA	NA	NA	NA
EPlOSAG00000000191	0	NA	NA	NA	NA	NA
EPlOSAG00000000192	0	NA	NA	NA	NA	NA
EPlOSAG00000000193	0	NA	NA	NA	NA	NA
EPlOSAG00000000194	0	NA	NA	NA	NA	NA
EPlOSAG00000000195	0	NA	NA	NA	NA	NA
EPlOSAG00000000196	0	NA	NA	NA	NA	NA
EPlOSAG00000000197	0,154109266191444	0,0467970762472109	0,192666077110656	0,242892142451904	0,80808895274457	NA
EPlOSAG00000000198	0	NA	NA	NA	NA	NA
EPlOSAG00000000199	0	NA	NA	NA	NA	NA
EPlOSAG00000000200	0	NA	NA	NA	NA	NA
EPlOSAG00000000201	0	NA	NA	NA	NA	NA
EPlOSAG00000000202	0	NA	NA	NA	NA	NA
EPlOSAG00000000203	0	NA	NA	NA	NA	NA
EPlOSAG00000000204	0	NA	NA	NA	NA	NA
EPlOSAG00000000205	0	NA	NA	NA	NA	NA
EPlOSAG00000000206	0	NA	NA	NA	NA	NA
EPlOSAG00000000207	0	NA	NA	NA	NA	NA
EPlOSAG00000000208	0	NA	NA	NA	NA	NA
EPlOSAG00000000209	0	NA	NA	NA	NA	NA
EPlOSAG00000000210	0	NA	NA	NA	NA	NA
EPlOSAG00000000211	0	NA	NA	NA	NA	NA
EPlOSAG00000000212	0	NA	NA	NA	NA	NA
EPlOSAG00000000213	0	NA	NA	NA	NA	NA
EPlOSAG00000000214	0	NA	NA	NA	NA	NA
EPlOSAG00000000215	0	NA	NA	NA	NA	NA
EPlOSAG00000000216	0	NA	NA	NA	NA	NA
EPlOSAG00000000217	0	NA	NA	NA	NA	NA
EPlOSAG00000000218	0	NA	NA	NA	NA	NA
EPlOSAG00000000219	0	NA	NA	NA	NA	NA
EPlOSAG00000000220	0	NA	NA	NA	NA	NA
EPlOSAG00000000221	0	NA	NA	NA	NA	NA
EPlOSAG00000000222	0	NA	NA	NA	NA	NA
EPlOSAG00000000223	0	NA	NA	NA	NA	NA
EPlOSAG00000000224	0	NA	NA	NA	NA	NA
EPlOSAG00000000225	0	NA	NA	NA	NA	NA
EPlOSAG00000000226	0	NA	NA	NA	NA	NA
EPlOSAG00000000227	0	NA	NA	NA	NA	NA
EPlOSAG00000000228	0	NA	NA	NA	NA	NA
EPlOSAG00000000229	0	NA	NA	NA	NA	NA
EPlOSAG00000000230	0	NA	NA	NA	NA	NA
EPlOSAG00000000231	0	NA	NA	NA	NA	NA
EPlOSAG00000000232	0	NA	NA	NA	NA	NA
EPlOSAG00000000233	0	NA	NA	NA	NA	NA
EPlOSAG00000000234	0	NA	NA	NA	NA	NA
EPlOSAG00000000235	0	NA	NA	NA	NA	NA
EPlOSAG00000000236	0	NA	NA	NA	NA	NA
EPlOSAG00000000237	0	NA	NA	NA	NA	NA
EPlOSAG00000000238	0	NA	NA	NA	NA	NA
EPlOSAG00000000239	0	NA	NA	NA	NA	NA
EPlOSAG00000000240	0	NA	NA	NA	NA	NA
EPlOSAG00000000241	0,18289833367879	-0,0440265835058256	0,192666077110656	-0,228512378339128	0,819247934149632	NA
EPlOSAG00000000242	0	NA	NA	NA	NA	NA
EPlOSAG00000000243	0	NA	NA	NA	NA	NA
EPlOSAG00000000244	0	NA	NA	NA	NA	NA
EPlOSAG00000000245	0	NA	NA	NA	NA	NA
EPlOSAG00000000246	0	NA	NA	NA	NA	NA
EPlOSAG00000000247	0	NA	NA	NA	NA	NA
EPlOSAG00000000248	0	NA	NA	NA	NA	NA
EPlOSAG00000000249	0	NA	NA	NA	NA	NA
EPlOSAG00000000250	0	NA	NA	NA	NA	NA
EPlOSAG00000000251	0,18289833367879	-0,0440265835058256	0,192666077110656	-0,228512378339128	0,819247934149632	NA
EPlOSAG00000000252	0	NA	NA	NA	NA	NA
EPlOSAG00000000253	0	NA	NA	NA	NA	NA
EPlOSAG00000000254	0	NA	NA	NA	NA	NA
EPlOSAG00000000255	0	NA	NA	NA	NA	NA
EPlOSAG00000000256	0	NA	NA	NA	NA	NA
EPlOSAG00000000257	0	NA	NA	NA	NA	NA
EPlOSAG00000000258	0	NA	NA	NA	NA	NA
EPlOSAG00000000259	0	NA	NA	NA	NA	NA
EPlOSAG00000000260	0	NA	NA	NA	NA	NA
EPlOSAG00000000261	0	NA	NA	NA	NA	NA
EPlOSAG00000000262	0	NA	NA	NA	NA	NA
EPlOSAG00000000263	0	NA	NA	NA	NA	NA
EPlOSAG00000000264	0	NA	NA	NA	NA	NA
EPlOSAG00000000265	0	NA	NA	NA	NA	NA
EPlOSAG00000000266	0	NA	NA	NA	NA	NA
EPlOSAG00000000267	0	NA	NA	NA	NA	NA
EPlOSAG00000000268	0,282101685842068	0,00179252154521572	0,217563923406812	0,00823905690404364	0,993426258073961	NA
EPlOSAG00000000269	0	NA	NA	NA	NA	NA
EPlOSAG00000000270	0	NA	NA	NA	NA	NA
EPlOSAG00000000271	0	NA	NA	NA	NA	NA
EPlOSAG00000000272	0	NA	NA	NA	NA	NA
EPlOSAG00000000273	0	NA	NA	NA	NA	NA
EPlOSAG00000000274	0	NA	NA	NA	NA	NA
EPlOSAG00000000275	0	NA	NA	NA	NA	NA
EPlOSAG00000000276	0	NA	NA	NA	NA	NA
EPlOSAG00000000277	0	NA	NA	NA	NA	NA
EPlOSAG00000000278	0	NA	NA	NA	NA	NA
EPlOSAG00000000279	0	NA	NA	NA	NA	NA
EPlOSAG00000000280	0	NA	NA	NA	NA	NA
EPlOSAG00000000281	0,308218532382887	0,100707682635548	0,200888945024489	0,501310227017576	0,616152808838034	NA
EPlOSAG00000000282	0	NA	NA	NA	NA	NA
EPlOSAG00000000283	0	NA	NA	NA	NA	NA
EPlOSAG00000000284	0	NA	NA	NA	NA	NA
EPlOSAG00000000285	0	NA	NA	NA	NA	NA
EPlOSAG00000000286	0	NA	NA	NA	NA	NA
EPlOSAG00000000287	0	NA	NA	NA	NA	NA
EPlOSAG00000000288	0	NA	NA	NA	NA	NA
EPlOSAG00000000289	0	NA	NA	NA	NA	NA
EPlOSAG00000000290	0	NA	NA	NA	NA	NA
EPlOSAG00000000291	0	NA	NA	NA	NA	NA
EPlOSAG00000000292	0	NA	NA	NA	NA	NA
EPlOSAG00000000293	0	NA	NA	NA	NA	NA
EPlOSAG00000000294	0	NA	NA	NA	NA	NA
EPlOSAG00000000295	0,154109266191444	0,0467970762472109	0,192666077110656	0,242892142451904	0,80808895274457	NA
EPlOSAG00000000296	0	NA	NA	NA	NA	NA
EPlOSAG00000000297	0	NA	NA	NA	NA	NA
EPlOSAG00000000298	0	NA	NA	NA	NA	NA
EPlOSAG00000000299	0	NA	NA	NA	NA	NA
EPlOSAG00000000300	0	NA	NA	NA	NA	NA
EPlOSAG00000000301	0	NA	NA	NA	NA	NA
EPlOSAG00000000302	0	NA	NA	NA	NA	NA
EPlOSAG00000000303	0,719298859319585	-0,00414808122260019	0,300568898798071	-0,0138007666102106	0,988988930925742	NA
EPlOSAG00000000304	0	NA	NA	NA	NA	NA
EPlOSAG00000000305	0	NA	NA	NA	NA	NA
EPlOSAG00000000306	0	NA	NA	NA	NA	NA
EPlOSAG00000000307	0	NA	NA	NA	NA	NA
EPlOSAG00000000308	0	NA	NA	NA	NA	NA
EPlOSAG00000000309	0	NA	NA	NA	NA	NA
EPlOSAG00000000310	0	NA	NA	NA	NA	NA
EPlOSAG00000000311	0	NA	NA	NA	NA	NA
EPlOSAG00000000312	0,154109266191444	0,0467970762472109	0,192666077110656	0,242892142451904	0,80808895274457	NA
EPlOSAG00000000313	0	NA	NA	NA	NA	NA
EPlOSAG00000000314	0	NA	NA	NA	NA	NA
EPlOSAG00000000315	0	NA	NA	NA	NA	NA
EPlOSAG00000000316	0	NA	NA	NA	NA	NA
EPlOSAG00000000317	0	NA	NA	NA	NA	NA
EPlOSAG00000000318	3,85731726903488	0,323049496748156	0,453335602844096	0,712605616504499	0,476089835295171	NA
EPlOSAG00000000319	0	NA	NA	NA	NA	NA
EPlOSAG00000000320	0	NA	NA	NA	NA	NA
EPlOSAG00000000321	0	NA	NA	NA	NA	NA
EPlOSAG00000000322	0	NA	NA	NA	NA	NA
EPlOSAG00000000323	0	NA	NA	NA	NA	NA
EPlOSAG00000000324	0	NA	NA	NA	NA	NA
EPlOSAG00000000325	0	NA	NA	NA	NA	NA
EPlOSAG00000000326	0	NA	NA	NA	NA	NA
EPlOSAG00000000327	0	NA	NA	NA	NA	NA
EPlOSAG00000000328	0	NA	NA	NA	NA	NA
EPlOSAG00000000329	0	NA	NA	NA	NA	NA
EPlOSAG00000000330	0	NA	NA	NA	NA	NA
EPlOSAG00000000331	1,37031563916222	0,0137762312534211	0,388030600241626	0,0355029506560635	0,971678693576842	NA
EPlOSAG00000000332	0	NA	NA	NA	NA	NA
EPlOSAG00000000333	0	NA	NA	NA	NA	NA
EPlOSAG00000000334	0	NA	NA	NA	NA	NA
EPlOSAG00000000335	0	NA	NA	NA	NA	NA
EPlOSAG00000000336	0	NA	NA	NA	NA	NA
EPlOSAG00000000337	0,139902637469961	-0,0440265835058256	0,192666077110656	-0,228512378339128	0,819247934149632	NA
EPlOSAG00000000338	0	NA	NA	NA	NA	NA
EPlOSAG00000000339	0	NA	NA	NA	NA	NA
EPlOSAG00000000340	0	NA	NA	NA	NA	NA
EPlOSAG00000000341	0	NA	NA	NA	NA	NA
EPlOSAG00000000342	0	NA	NA	NA	NA	NA
EPlOSAG00000000343	0	NA	NA	NA	NA	NA
EPlOSAG00000000344	0	NA	NA	NA	NA	NA
EPlOSAG00000000345	0	NA	NA	NA	NA	NA
EPlOSAG00000000346	0	NA	NA	NA	NA	NA
EPlOSAG00000000347	0	NA	NA	NA	NA	NA
EPlOSAG00000000348	0	NA	NA	NA	NA	NA
EPlOSAG00000000349	0	NA	NA	NA	NA	NA
EPlOSAG00000000350	0	NA	NA	NA	NA	NA
EPlOSAG00000000351	0	NA	NA	NA	NA	NA
EPlOSAG00000000352	0	NA	NA	NA	NA	NA
EPlOSAG00000000353	0	NA	NA	NA	NA	NA
EPlOSAG00000000354	0	NA	NA	NA	NA	NA
EPlOSAG00000000355	0,284398096744214	0,0954292941148586	0,195831941294231	0,487301987021001	0,626044339801654	NA
EPlOSAG00000000356	0	NA	NA	NA	NA	NA
EPlOSAG00000000357	0	NA	NA	NA	NA	NA
EPlOSAG00000000358	0	NA	NA	NA	NA	NA
EPlOSAG00000000359	0	NA	NA	NA	NA	NA
EPlOSAG00000000360	0	NA	NA	NA	NA	NA
EPlOSAG00000000361	0	NA	NA	NA	NA	NA
EPlOSAG00000000362	0	NA	NA	NA	NA	NA
EPlOSAG00000000363	0	NA	NA	NA	NA	NA
EPlOSAG00000000364	0	NA	NA	NA	NA	NA
EPlOSAG00000000365	0	NA	NA	NA	NA	NA
EPlOSAG00000000366	0	NA	NA	NA	NA	NA
EPlOSAG00000000367	0	NA	NA	NA	NA	NA
EPlOSAG00000000368	0	NA	NA	NA	NA	NA
EPlOSAG00000000369	0	NA	NA	NA	NA	NA
EPlOSAG00000000370	0	NA	NA	NA	NA	NA
EPlOSAG00000000371	0	NA	NA	NA	NA	NA
EPlOSAG00000000372	0	NA	NA	NA	NA	NA
EPlOSAG00000000373	0	NA	NA	NA	NA	NA
EPlOSAG00000000374	0	NA	NA	NA	NA	NA
EPlOSAG00000000375	0	NA	NA	NA	NA	NA
EPlOSAG00000000376	0	NA	NA	NA	NA	NA
EPlOSAG00000000377	0	NA	NA	NA	NA	NA
EPlOSAG00000000378	0	NA	NA	NA	NA	NA
EPlOSAG00000000379	0	NA	NA	NA	NA	NA
EPlOSAG00000000380	0	NA	NA	NA	NA	NA
EPlOSAG00000000381	0	NA	NA	NA	NA	NA
EPlOSAG00000000382	0	NA	NA	NA	NA	NA
EPlOSAG00000000383	0	NA	NA	NA	NA	NA
EPlOSAG00000000384	0	NA	NA	NA	NA	NA
EPlOSAG00000000385	0	NA	NA	NA	NA	NA
EPlOSAG00000000386	0	NA	NA	NA	NA	NA
EPlOSAG00000000387	0	NA	NA	NA	NA	NA
EPlOSAG00000000388	0	NA	NA	NA	NA	NA
EPlOSAG00000000389	0	NA	NA	NA	NA	NA
EPlOSAG00000000390	0	NA	NA	NA	NA	NA
EPlOSAG00000000391	0	NA	NA	NA	NA	NA
EPlOSAG00000000392	0	NA	NA	NA	NA	NA
EPlOSAG00000000393	0,142199048372107	0,0467970762472109	0,192666077110656	0,242892142451904	0,80808895274457	NA
EPlOSAG00000000394	0	NA	NA	NA	NA	NA
EPlOSAG00000000395	0	NA	NA	NA	NA	NA
EPlOSAG00000000396	0	NA	NA	NA	NA	NA
EPlOSAG00000000397	0	NA	NA	NA	NA	NA
EPlOSAG00000000398	0	NA	NA	NA	NA	NA
EPlOSAG00000000399	0	NA	NA	NA	NA	NA
EPlOSAG00000000400	0	NA	NA	NA	NA	NA
EPlOSAG00000000401	2,25152933440559	-0,0103104355466546	0,426344447980841	-0,0241833465768925	0,980706361752828	NA
EPlOSAG00000000402	0	NA	NA	NA	NA	NA
EPlOSAG00000000403	0	NA	NA	NA	NA	NA
EPlOSAG00000000404	0	NA	NA	NA	NA	NA
EPlOSAG00000000405	0	NA	NA	NA	NA	NA
EPlOSAG00000000406	0	NA	NA	NA	NA	NA
EPlOSAG00000000407	0	NA	NA	NA	NA	NA
EPlOSAG00000000408	0	NA	NA	NA	NA	NA
EPlOSAG00000000409	0	NA	NA	NA	NA	NA
EPlOSAG00000000410	0	NA	NA	NA	NA	NA
EPlOSAG00000000411	0	NA	NA	NA	NA	NA
EPlOSAG00000000412	0	NA	NA	NA	NA	NA
EPlOSAG00000000413	0	NA	NA	NA	NA	NA
EPlOSAG00000000414	0	NA	NA	NA	NA	NA
EPlOSAG00000000415	0	NA	NA	NA	NA	NA
EPlOSAG00000000416	0	NA	NA	NA	NA	NA
EPlOSAG00000000417	0	NA	NA	NA	NA	NA
EPlOSAG00000000418	0	NA	NA	NA	NA	NA
EPlOSAG00000000419	0	NA	NA	NA	NA	NA
EPlOSAG00000000420	0,139902637469961	-0,0440265835058256	0,192666077110656	-0,228512378339128	0,819247934149632	NA
EPlOSAG00000000421	0	NA	NA	NA	NA	NA
EPlOSAG00000000422	0	NA	NA	NA	NA	NA
EPlOSAG00000000423	0	NA	NA	NA	NA	NA
EPlOSAG00000000424	0	NA	NA	NA	NA	NA
EPlOSAG00000000425	0	NA	NA	NA	NA	NA
EPlOSAG00000000426	0	NA	NA	NA	NA	NA
EPlOSAG00000000427	0	NA	NA	NA	NA	NA
EPlOSAG00000000428	0	NA	NA	NA	NA	NA
EPlOSAG00000000429	0	NA	NA	NA	NA	NA
EPlOSAG00000000430	0	NA	NA	NA	NA	NA
EPlOSAG00000000431	0	NA	NA	NA	NA	NA
EPlOSAG00000000432	0	NA	NA	NA	NA	NA
EPlOSAG00000000433	0	NA	NA	NA	NA	NA
EPlOSAG00000000434	0	NA	NA	NA	NA	NA
EPlOSAG00000000435	0	NA	NA	NA	NA	NA
EPlOSAG00000000436	0	NA	NA	NA	NA	NA
EPlOSAG00000000437	0	NA	NA	NA	NA	NA
EPlOSAG00000000438	0	NA	NA	NA	NA	NA
EPlOSAG00000000439	0	NA	NA	NA	NA	NA
EPlOSAG00000000440	0	NA	NA	NA	NA	NA
EPlOSAG00000000441	0	NA	NA	NA	NA	NA
EPlOSAG00000000442	0	NA	NA	NA	NA	NA
EPlOSAG00000000443	0,142199048372107	0,0467970762472109	0,192666077110656	0,242892142451904	0,80808895274457	NA
EPlOSAG00000000444	0	NA	NA	NA	NA	NA
EPlOSAG00000000445	0	NA	NA	NA	NA	NA
EPlOSAG00000000446	0	NA	NA	NA	NA	NA
EPlOSAG00000000447	0	NA	NA	NA	NA	NA
EPlOSAG00000000448	0	NA	NA	NA	NA	NA
EPlOSAG00000000449	0	NA	NA	NA	NA	NA
EPlOSAG00000000450	0	NA	NA	NA	NA	NA
EPlOSAG00000000451	0	NA	NA	NA	NA	NA
EPlOSAG00000000452	0	NA	NA	NA	NA	NA
EPlOSAG00000000453	0	NA	NA	NA	NA	NA
EPlOSAG00000000454	0	NA	NA	NA	NA	NA
EPlOSAG00000000455	0	NA	NA	NA	NA	NA
EPlOSAG00000000456	0,59225946535676	-0,16600394765439	0,289675948740249	-0,573067762015841	0,566598814104763	NA
EPlOSAG00000000457	0	NA	NA	NA	NA	NA
EPlOSAG00000000458	0	NA	NA	NA	NA	NA
EPlOSAG00000000459	0	NA	NA	NA	NA	NA
EPlOSAG00000000460	0	NA	NA	NA	NA	NA
EPlOSAG00000000461	0	NA	NA	NA	NA	NA
EPlOSAG00000000462	0	NA	NA	NA	NA	NA
EPlOSAG00000000463	0	NA	NA	NA	NA	NA
EPlOSAG00000000464	1,31117406710011	0,202221136247049	0,38761115771334	0,521711339374298	0,601871328325327	NA
EPlOSAG00000000465	0	NA	NA	NA	NA	NA
EPlOSAG00000000466	0	NA	NA	NA	NA	NA
EPlOSAG00000000467	0	NA	NA	NA	NA	NA
EPlOSAG00000000468	0	NA	NA	NA	NA	NA
EPlOSAG00000000469	0	NA	NA	NA	NA	NA
EPlOSAG00000000470	0	NA	NA	NA	NA	NA
EPlOSAG00000000471	0	NA	NA	NA	NA	NA
EPlOSAG00000000472	0	NA	NA	NA	NA	NA
EPlOSAG00000000473	0	NA	NA	NA	NA	NA
EPlOSAG00000000474	0	NA	NA	NA	NA	NA
EPlOSAG00000000475	0	NA	NA	NA	NA	NA
EPlOSAG00000000476	0	NA	NA	NA	NA	NA
EPlOSAG00000000477	0	NA	NA	NA	NA	NA
EPlOSAG00000000478	0	NA	NA	NA	NA	NA
EPlOSAG00000000479	0	NA	NA	NA	NA	NA
EPlOSAG00000000480	0	NA	NA	NA	NA	NA
EPlOSAG00000000481	0	NA	NA	NA	NA	NA
EPlOSAG00000000482	0	NA	NA	NA	NA	NA
EPlOSAG00000000483	0	NA	NA	NA	NA	NA
EPlOSAG00000000484	0	NA	NA	NA	NA	NA
EPlOSAG00000000485	0	NA	NA	NA	NA	NA
EPlOSAG00000000486	0,154109266191444	0,0467970762472109	0,192666077110656	0,242892142451904	0,80808895274457	NA
EPlOSAG00000000487	0	NA	NA	NA	NA	NA
EPlOSAG00000000488	0	NA	NA	NA	NA	NA
EPlOSAG00000000489	0	NA	NA	NA	NA	NA
EPlOSAG00000000490	0	NA	NA	NA	NA	NA
EPlOSAG00000000491	0	NA	NA	NA	NA	NA
EPlOSAG00000000492	0	NA	NA	NA	NA	NA
EPlOSAG00000000493	0	NA	NA	NA	NA	NA
EPlOSAG00000000494	0	NA	NA	NA	NA	NA
EPlOSAG00000000495	0	NA	NA	NA	NA	NA
EPlOSAG00000000496	0	NA	NA	NA	NA	NA
EPlOSAG00000000497	0,308218532382887	0,100707682635548	0,200888945024489	0,501310227017576	0,616152808838034	NA
EPlOSAG00000000498	0	NA	NA	NA	NA	NA
EPlOSAG00000000499	0	NA	NA	NA	NA	NA
EPlOSAG00000000500	0	NA	NA	NA	NA	NA
EPlOSAG00000000501	0	NA	NA	NA	NA	NA
EPlOSAG00000000502	0	NA	NA	NA	NA	NA
EPlOSAG00000000503	0	NA	NA	NA	NA	NA
EPlOSAG00000000504	0	NA	NA	NA	NA	NA
EPlOSAG00000000505	0	NA	NA	NA	NA	NA
EPlOSAG00000000506	0	NA	NA	NA	NA	NA
EPlOSAG00000000507	0	NA	NA	NA	NA	NA
EPlOSAG00000000508	0	NA	NA	NA	NA	NA
EPlOSAG00000000509	0	NA	NA	NA	NA	NA
EPlOSAG00000000510	0	NA	NA	NA	NA	NA
EPlOSAG00000000511	0	NA	NA	NA	NA	NA
EPlOSAG00000000512	0	NA	NA	NA	NA	NA
EPlOSAG00000000513	0	NA	NA	NA	NA	NA
EPlOSAG00000000514	0	NA	NA	NA	NA	NA
EPlOSAG00000000515	0	NA	NA	NA	NA	NA
EPlOSAG00000000516	0	NA	NA	NA	NA	NA
EPlOSAG00000000517	0	NA	NA	NA	NA	NA
EPlOSAG00000000518	0	NA	NA	NA	NA	NA
EPlOSAG00000000519	0,154109266191444	0,0467970762472109	0,192666077110656	0,242892142451904	0,80808895274457	NA
EPlOSAG00000000520	0	NA	NA	NA	NA	NA
EPlOSAG00000000521	0	NA	NA	NA	NA	NA
EPlOSAG00000000522	0	NA	NA	NA	NA	NA
EPlOSAG00000000523	0	NA	NA	NA	NA	NA
EPlOSAG00000000524	0	NA	NA	NA	NA	NA
EPlOSAG00000000525	0,142199048372107	0,0467970762472109	0,192666077110656	0,242892142451904	0,80808895274457	NA
EPlOSAG00000000526	0	NA	NA	NA	NA	NA
EPlOSAG00000000527	0	NA	NA	NA	NA	NA
EPlOSAG00000000528	0	NA	NA	NA	NA	NA
EPlOSAG00000000529	0	NA	NA	NA	NA	NA
EPlOSAG00000000530	0	NA	NA	NA	NA	NA
EPlOSAG00000000531	1,53609032307558	0,290012185952541	0,398657057645024	0,727472850137714	0,466936341242512	NA
EPlOSAG00000000532	0	NA	NA	NA	NA	NA
EPlOSAG00000000533	0	NA	NA	NA	NA	NA
EPlOSAG00000000534	0	NA	NA	NA	NA	NA
EPlOSAG00000000535	0	NA	NA	NA	NA	NA
EPlOSAG00000000536	0	NA	NA	NA	NA	NA
EPlOSAG00000000537	0	NA	NA	NA	NA	NA
EPlOSAG00000000538	0	NA	NA	NA	NA	NA
EPlOSAG00000000539	0	NA	NA	NA	NA	NA
EPlOSAG00000000540	0	NA	NA	NA	NA	NA
EPlOSAG00000000541	0	NA	NA	NA	NA	NA
EPlOSAG00000000542	0	NA	NA	NA	NA	NA
EPlOSAG00000000543	0	NA	NA	NA	NA	NA
EPlOSAG00000000544	0	NA	NA	NA	NA	NA
EPlOSAG00000000545	0	NA	NA	NA	NA	NA
EPlOSAG00000000546	0	NA	NA	NA	NA	NA
EPlOSAG00000000547	0	NA	NA	NA	NA	NA
EPlOSAG00000000548	0	NA	NA	NA	NA	NA
EPlOSAG00000000549	0	NA	NA	NA	NA	NA
EPlOSAG00000000550	0	NA	NA	NA	NA	NA
EPlOSAG00000000551	0	NA	NA	NA	NA	NA
EPlOSAG00000000552	0	NA	NA	NA	NA	NA
EPlOSAG00000000553	0	NA	NA	NA	NA	NA
EPlOSAG00000000554	0	NA	NA	NA	NA	NA
EPlOSAG00000000555	0	NA	NA	NA	NA	NA
EPlOSAG00000000556	0	NA	NA	NA	NA	NA
EPlOSAG00000000557	0	NA	NA	NA	NA	NA
EPlOSAG00000000558	0	NA	NA	NA	NA	NA
EPlOSAG00000000559	0	NA	NA	NA	NA	NA
EPlOSAG00000000560	0	NA	NA	NA	NA	NA
EPlOSAG00000000561	0	NA	NA	NA	NA	NA
EPlOSAG00000000562	0	NA	NA	NA	NA	NA
EPlOSAG00000000563	0	NA	NA	NA	NA	NA
EPlOSAG00000000564	0	NA	NA	NA	NA	NA
EPlOSAG00000000565	0	NA	NA	NA	NA	NA
EPlOSAG00000000566	0	NA	NA	NA	NA	NA
EPlOSAG00000000567	0	NA	NA	NA	NA	NA
EPlOSAG00000000568	0	NA	NA	NA	NA	NA
EPlOSAG00000000569	0	NA	NA	NA	NA	NA
EPlOSAG00000000570	0	NA	NA	NA	NA	NA
EPlOSAG00000000571	0	NA	NA	NA	NA	NA
EPlOSAG00000000572	0	NA	NA	NA	NA	NA
EPlOSAG00000000573	0	NA	NA	NA	NA	NA
EPlOSAG00000000574	0	NA	NA	NA	NA	NA
EPlOSAG00000000575	0	NA	NA	NA	NA	NA
EPlOSAG00000000576	0	NA	NA	NA	NA	NA
EPlOSAG00000000577	0	NA	NA	NA	NA	NA
EPlOSAG00000000578	0	NA	NA	NA	NA	NA
EPlOSAG00000000579	0	NA	NA	NA	NA	NA
EPlOSAG00000000580	0	NA	NA	NA	NA	NA
EPlOSAG00000000581	0	NA	NA	NA	NA	NA
EPlOSAG00000000582	0	NA	NA	NA	NA	NA
EPlOSAG00000000583	0	NA	NA	NA	NA	NA
EPlOSAG00000000584	0	NA	NA	NA	NA	NA
EPlOSAG00000000585	0	NA	NA	NA	NA	NA
EPlOSAG00000000586	0	NA	NA	NA	NA	NA
EPlOSAG00000000587	0	NA	NA	NA	NA	NA
EPlOSAG00000000588	0	NA	NA	NA	NA	NA
EPlOSAG00000000589	0	NA	NA	NA	NA	NA
EPlOSAG00000000590	0	NA	NA	NA	NA	NA
EPlOSAG00000000591	0	NA	NA	NA	NA	NA
EPlOSAG00000000592	0	NA	NA	NA	NA	NA
EPlOSAG00000000593	0	NA	NA	NA	NA	NA
EPlOSAG00000000594	0	NA	NA	NA	NA	NA
EPlOSAG00000000595	0	NA	NA	NA	NA	NA
EPlOSAG00000000596	0	NA	NA	NA	NA	NA
EPlOSAG00000000597	0	NA	NA	NA	NA	NA
EPlOSAG00000000598	0	NA	NA	NA	NA	NA
EPlOSAG00000000599	0	NA	NA	NA	NA	NA
EPlOSAG00000000600	0	NA	NA	NA	NA	NA
EPlOSAG00000000601	0	NA	NA	NA	NA	NA
EPlOSAG00000000602	0	NA	NA	NA	NA	NA
EPlOSAG00000000603	0	NA	NA	NA	NA	NA
EPlOSAG00000000604	0	NA	NA	NA	NA	NA
EPlOSAG00000000605	0	NA	NA	NA	NA	NA
EPlOSAG00000000606	0	NA	NA	NA	NA	NA
EPlOSAG00000000607	0,18289833367879	-0,0440265835058256	0,192666077110656	-0,228512378339128	0,819247934149632	NA
EPlOSAG00000000608	0	NA	NA	NA	NA	NA
EPlOSAG00000000609	0	NA	NA	NA	NA	NA
EPlOSAG00000000610	0	NA	NA	NA	NA	NA
EPlOSAG00000000611	0	NA	NA	NA	NA	NA
EPlOSAG00000000612	0	NA	NA	NA	NA	NA
EPlOSAG00000000613	0	NA	NA	NA	NA	NA
EPlOSAG00000000614	0	NA	NA	NA	NA	NA
EPlOSAG00000000615	0	NA	NA	NA	NA	NA
EPlOSAG00000000616	0	NA	NA	NA	NA	NA
EPlOSAG00000000617	0	NA	NA	NA	NA	NA
EPlOSAG00000000618	0	NA	NA	NA	NA	NA
EPlOSAG00000000619	0	NA	NA	NA	NA	NA
EPlOSAG00000000620	0	NA	NA	NA	NA	NA
EPlOSAG00000000621	0	NA	NA	NA	NA	NA
EPlOSAG00000000622	0	NA	NA	NA	NA	NA
EPlOSAG00000000623	0	NA	NA	NA	NA	NA
EPlOSAG00000000624	0,139902637469961	-0,0440265835058256	0,192666077110656	-0,228512378339128	0,819247934149632	NA
EPlOSAG00000000625	0	NA	NA	NA	NA	NA
EPlOSAG00000000626	0	NA	NA	NA	NA	NA
EPlOSAG00000000627	0	NA	NA	NA	NA	NA
EPlOSAG00000000628	0	NA	NA	NA	NA	NA
EPlOSAG00000000629	0	NA	NA	NA	NA	NA
EPlOSAG00000000630	0	NA	NA	NA	NA	NA
EPlOSAG00000000631	0	NA	NA	NA	NA	NA
EPlOSAG00000000632	0	NA	NA	NA	NA	NA
EPlOSAG00000000633	0	NA	NA	NA	NA	NA
EPlOSAG00000000634	0	NA	NA	NA	NA	NA
EPlOSAG00000000635	0,17025514204473	-0,0440265835058256	0,192666077110656	-0,228512378339127	0,819247934149633	NA
EPlOSAG00000000636	0	NA	NA	NA	NA	NA
EPlOSAG00000000637	0	NA	NA	NA	NA	NA
EPlOSAG00000000638	0	NA	NA	NA	NA	NA
EPlOSAG00000000639	0	NA	NA	NA	NA	NA
EPlOSAG00000000640	0	NA	NA	NA	NA	NA
EPlOSAG00000000641	0	NA	NA	NA	NA	NA
EPlOSAG00000000642	0	NA	NA	NA	NA	NA
EPlOSAG00000000643	0	NA	NA	NA	NA	NA
EPlOSAG00000000644	0	NA	NA	NA	NA	NA
EPlOSAG00000000645	0	NA	NA	NA	NA	NA
EPlOSAG00000000646	0	NA	NA	NA	NA	NA
EPlOSAG00000000647	0	NA	NA	NA	NA	NA
EPlOSAG00000000648	0	NA	NA	NA	NA	NA
EPlOSAG00000000649	0,18289833367879	-0,0440265835058256	0,192666077110656	-0,228512378339128	0,819247934149632	NA
EPlOSAG00000000650	0	NA	NA	NA	NA	NA
EPlOSAG00000000651	0	NA	NA	NA	NA	NA
EPlOSAG00000000652	0	NA	NA	NA	NA	NA
EPlOSAG00000000653	0	NA	NA	NA	NA	NA
EPlOSAG00000000654	0	NA	NA	NA	NA	NA
EPlOSAG00000000655	0	NA	NA	NA	NA	NA
EPlOSAG00000000656	0	NA	NA	NA	NA	NA
EPlOSAG00000000657	0	NA	NA	NA	NA	NA
EPlOSAG00000000658	0	NA	NA	NA	NA	NA
EPlOSAG00000000659	0	NA	NA	NA	NA	NA
EPlOSAG00000000660	0	NA	NA	NA	NA	NA
EPlOSAG00000000661	0	NA	NA	NA	NA	NA
EPlOSAG00000000662	0	NA	NA	NA	NA	NA
EPlOSAG00000000663	0	NA	NA	NA	NA	NA
EPlOSAG00000000664	0	NA	NA	NA	NA	NA
EPlOSAG00000000665	0	NA	NA	NA	NA	NA
EPlOSAG00000000666	0	NA	NA	NA	NA	NA
EPlOSAG00000000667	0	NA	NA	NA	NA	NA
EPlOSAG00000000668	0	NA	NA	NA	NA	NA
EPlOSAG00000000669	0	NA	NA	NA	NA	NA
EPlOSAG00000000670	0	NA	NA	NA	NA	NA
EPlOSAG00000000671	0	NA	NA	NA	NA	NA
EPlOSAG00000000672	0	NA	NA	NA	NA	NA
EPlOSAG00000000673	0	NA	NA	NA	NA	NA
EPlOSAG00000000674	0	NA	NA	NA	NA	NA
EPlOSAG00000000675	0	NA	NA	NA	NA	NA
EPlOSAG00000000676	0	NA	NA	NA	NA	NA
EPlOSAG00000000677	0	NA	NA	NA	NA	NA
EPlOSAG00000000678	0	NA	NA	NA	NA	NA
EPlOSAG00000000679	0	NA	NA	NA	NA	NA
EPlOSAG00000000680	0	NA	NA	NA	NA	NA
EPlOSAG00000000681	0	NA	NA	NA	NA	NA
EPlOSAG00000000682	0	NA	NA	NA	NA	NA
EPlOSAG00000000683	0	NA	NA	NA	NA	NA
EPlOSAG00000000684	0	NA	NA	NA	NA	NA
EPlOSAG00000000685	0	NA	NA	NA	NA	NA
EPlOSAG00000000686	0	NA	NA	NA	NA	NA
EPlOSAG00000000687	0	NA	NA	NA	NA	NA
EPlOSAG00000000688	0	NA	NA	NA	NA	NA
EPlOSAG00000000689	0	NA	NA	NA	NA	NA
EPlOSAG00000000690	0	NA	NA	NA	NA	NA
EPlOSAG00000000691	0	NA	NA	NA	NA	NA
EPlOSAG00000000692	0	NA	NA	NA	NA	NA
EPlOSAG00000000693	0	NA	NA	NA	NA	NA
EPlOSAG00000000694	0	NA	NA	NA	NA	NA
EPlOSAG00000000695	0	NA	NA	NA	NA	NA
EPlOSAG00000000696	0	NA	NA	NA	NA	NA
EPlOSAG00000000697	0	NA	NA	NA	NA	NA
EPlOSAG00000000698	0	NA	NA	NA	NA	NA
EPlOSAG00000000699	0	NA	NA	NA	NA	NA
EPlOSAG00000000700	0	NA	NA	NA	NA	NA
EPlOSAG00000000701	0	NA	NA	NA	NA	NA
EPlOSAG00000000702	0	NA	NA	NA	NA	NA
EPlOSAG00000000703	0	NA	NA	NA	NA	NA
EPlOSAG00000000704	0	NA	NA	NA	NA	NA
EPlOSAG00000000705	0	NA	NA	NA	NA	NA
EPlOSAG00000000706	0	NA	NA	NA	NA	NA
EPlOSAG00000000707	0	NA	NA	NA	NA	NA
EPlOSAG00000000708	0	NA	NA	NA	NA	NA
EPlOSAG00000000709	0	NA	NA	NA	NA	NA
EPlOSAG00000000710	0	NA	NA	NA	NA	NA
EPlOSAG00000000711	0	NA	NA	NA	NA	NA
EPlOSAG00000000712	0	NA	NA	NA	NA	NA
EPlOSAG00000000713	0	NA	NA	NA	NA	NA
EPlOSAG00000000714	0	NA	NA	NA	NA	NA
EPlOSAG00000000715	0	NA	NA	NA	NA	NA
EPlOSAG00000000716	0	NA	NA	NA	NA	NA
EPlOSAG00000000717	0	NA	NA	NA	NA	NA
EPlOSAG00000000718	0	NA	NA	NA	NA	NA
EPlOSAG00000000719	0	NA	NA	NA	NA	NA
EPlOSAG00000000720	0	NA	NA	NA	NA	NA
EPlOSAG00000000721	0	NA	NA	NA	NA	NA
EPlOSAG00000000722	0	NA	NA	NA	NA	NA
EPlOSAG00000000723	0	NA	NA	NA	NA	NA
EPlOSAG00000000724	0	NA	NA	NA	NA	NA
EPlOSAG00000000725	0	NA	NA	NA	NA	NA
EPlOSAG00000000726	0	NA	NA	NA	NA	NA
EPlOSAG00000000727	0	NA	NA	NA	NA	NA
EPlOSAG00000000728	0	NA	NA	NA	NA	NA
EPlOSAG00000000729	0	NA	NA	NA	NA	NA
EPlOSAG00000000730	0	NA	NA	NA	NA	NA
EPlOSAG00000000731	0	NA	NA	NA	NA	NA
EPlOSAG00000000732	0	NA	NA	NA	NA	NA
EPlOSAG00000000733	0	NA	NA	NA	NA	NA
EPlOSAG00000000734	0	NA	NA	NA	NA	NA
EPlOSAG00000000735	0	NA	NA	NA	NA	NA
EPlOSAG00000000736	0	NA	NA	NA	NA	NA
EPlOSAG00000000737	0	NA	NA	NA	NA	NA
EPlOSAG00000000738	0	NA	NA	NA	NA	NA
EPlOSAG00000000739	0	NA	NA	NA	NA	NA
EPlOSAG00000000740	0	NA	NA	NA	NA	NA
EPlOSAG00000000741	0	NA	NA	NA	NA	NA
EPlOSAG00000000742	0	NA	NA	NA	NA	NA
EPlOSAG00000000743	0	NA	NA	NA	NA	NA
EPlOSAG00000000744	0	NA	NA	NA	NA	NA
EPlOSAG00000000745	0	NA	NA	NA	NA	NA
EPlOSAG00000000746	0	NA	NA	NA	NA	NA
EPlOSAG00000000747	0	NA	NA	NA	NA	NA
EPlOSAG00000000748	0	NA	NA	NA	NA	NA
EPlOSAG00000000749	0	NA	NA	NA	NA	NA
EPlOSAG00000000750	0	NA	NA	NA	NA	NA
EPlOSAG00000000751	0	NA	NA	NA	NA	NA
EPlOSAG00000000752	0	NA	NA	NA	NA	NA
EPlOSAG00000000753	0	NA	NA	NA	NA	NA
EPlOSAG00000000754	0	NA	NA	NA	NA	NA
[truncated: 88,163 more rows]

## Sheet: 4dpt
	baseMean	log2FoldChange	lfcSE	stat	pvalue	padj
BAC19853	0	NA	NA	NA	NA	NA
BAC19854	0	NA	NA	NA	NA	NA
BAC19855	0	NA	NA	NA	NA	NA
BAC19857	0	NA	NA	NA	NA	NA
BAC19858	0	NA	NA	NA	NA	NA
BAC19859	0	NA	NA	NA	NA	NA
BAC19860	0	NA	NA	NA	NA	NA
BAC19861	0	NA	NA	NA	NA	NA
BAC19862	0	NA	NA	NA	NA	NA
BAC19863	0	NA	NA	NA	NA	NA
BAC19864	0	NA	NA	NA	NA	NA
BAC19865	0	NA	NA	NA	NA	NA
BAC19866	0	NA	NA	NA	NA	NA
BAC19867	0	NA	NA	NA	NA	NA
BAC19868	0	NA	NA	NA	NA	NA
BAC19869	0	NA	NA	NA	NA	NA
BAC19871	0	NA	NA	NA	NA	NA
BAC19872	0	NA	NA	NA	NA	NA
BAC19873	0	NA	NA	NA	NA	NA
BAC19874	0	NA	NA	NA	NA	NA
BAC19875	0	NA	NA	NA	NA	NA
BAC19876	0	NA	NA	NA	NA	NA
BAC19877	0	NA	NA	NA	NA	NA
BAC19878	0	NA	NA	NA	NA	NA
BAC19879	0	NA	NA	NA	NA	NA
BAC19880	0	NA	NA	NA	NA	NA
BAC19881	0	NA	NA	NA	NA	NA
BAC19882	0	NA	NA	NA	NA	NA
BAC19883	0	NA	NA	NA	NA	NA
BAC19884	0	NA	NA	NA	NA	NA
BAC19885	0	NA	NA	NA	NA	NA
BAC19886	0	NA	NA	NA	NA	NA
BAC19887	0	NA	NA	NA	NA	NA
BAC19888	0	NA	NA	NA	NA	NA
BAC19889	0	NA	NA	NA	NA	NA
BAC19890	0	NA	NA	NA	NA	NA
BAC19891	0	NA	NA	NA	NA	NA
BAC19892	0	NA	NA	NA	NA	NA
BAC19893	0	NA	NA	NA	NA	NA
BAC19894	0	NA	NA	NA	NA	NA
BAC19895	0	NA	NA	NA	NA	NA
BAC19896	0	NA	NA	NA	NA	NA
BAC19897	0	NA	NA	NA	NA	NA
BAC19898	0	NA	NA	NA	NA	NA
BAC19899	0	NA	NA	NA	NA	NA
BAC19900	0	NA	NA	NA	NA	NA
BAC19901	0	NA	NA	NA	NA	NA
BAC19902	0	NA	NA	NA	NA	NA
BAC19903	0	NA	NA	NA	NA	NA
BAC19904	0	NA	NA	NA	NA	NA
CAA33908	0	NA	NA	NA	NA	NA
CAA33909	0	NA	NA	NA	NA	NA
CAA33910	0	NA	NA	NA	NA	NA
CAA33911	0	NA	NA	NA	NA	NA
CAA33912	0	NA	NA	NA	NA	NA
CAA33913	0	NA	NA	NA	NA	NA
CAA33914	0	NA	NA	NA	NA	NA
CAA33915	0	NA	NA	NA	NA	NA
CAA33916	0	NA	NA	NA	NA	NA
CAA33917	0	NA	NA	NA	NA	NA
CAA33918	0	NA	NA	NA	NA	NA
CAA33919	0	NA	NA	NA	NA	NA
CAA33920	0	NA	NA	NA	NA	NA
CAA33921	0	NA	NA	NA	NA	NA
CAA33922	0	NA	NA	NA	NA	NA
CAA33923	0	NA	NA	NA	NA	NA
CAA33924	0	NA	NA	NA	NA	NA
CAA33925	0	NA	NA	NA	NA	NA
CAA33926	0	NA	NA	NA	NA	NA
CAA33927	0	NA	NA	NA	NA	NA
CAA33928	0	NA	NA	NA	NA	NA
CAA33930	0	NA	NA	NA	NA	NA
CAA33931	0	NA	NA	NA	NA	NA
CAA33932	0	NA	NA	NA	NA	NA
CAA33933	0	NA	NA	NA	NA	NA
CAA33934	0	NA	NA	NA	NA	NA
CAA33935	0	NA	NA	NA	NA	NA
CAA33936	0	NA	NA	NA	NA	NA
CAA33937	0	NA	NA	NA	NA	NA
CAA33938	0	NA	NA	NA	NA	NA
CAA33939	0	NA	NA	NA	NA	NA
CAA33940	0	NA	NA	NA	NA	NA
CAA33941	0	NA	NA	NA	NA	NA
CAA33942	0	NA	NA	NA	NA	NA
CAA33943	0	NA	NA	NA	NA	NA
CAA33944	0	NA	NA	NA	NA	NA
CAA33945	0	NA	NA	NA	NA	NA
CAA33946	0	NA	NA	NA	NA	NA
CAA33947	0	NA	NA	NA	NA	NA
CAA33948	0	NA	NA	NA	NA	NA
CAA33949	0	NA	NA	NA	NA	NA
CAA33950	0	NA	NA	NA	NA	NA
CAA33951	0	NA	NA	NA	NA	NA
CAA33952	0	NA	NA	NA	NA	NA
CAA33953	0	NA	NA	NA	NA	NA
CAA33954	0	NA	NA	NA	NA	NA
CAA33955	0	NA	NA	NA	NA	NA
CAA33956	0	NA	NA	NA	NA	NA
CAA33957	0	NA	NA	NA	NA	NA
CAA33958	0	NA	NA	NA	NA	NA
CAA33959	0	NA	NA	NA	NA	NA
CAA33960	0	NA	NA	NA	NA	NA
CAA33961	0	NA	NA	NA	NA	NA
CAA33962	0	NA	NA	NA	NA	NA
CAA33963	0	NA	NA	NA	NA	NA
CAA33964	0	NA	NA	NA	NA	NA
CAA33965	0	NA	NA	NA	NA	NA
CAA33966	0	NA	NA	NA	NA	NA
CAA33967	0	NA	NA	NA	NA	NA
CAA33968	0	NA	NA	NA	NA	NA
CAA33969	0	NA	NA	NA	NA	NA
CAA33970	0	NA	NA	NA	NA	NA
CAA33971	0	NA	NA	NA	NA	NA
CAA33972	0	NA	NA	NA	NA	NA
CAA33973	0	NA	NA	NA	NA	NA
CAA33974	0	NA	NA	NA	NA	NA
CAA33975	0	NA	NA	NA	NA	NA
CAA33976	0	NA	NA	NA	NA	NA
CAA33977	0	NA	NA	NA	NA	NA
CAA33978	0	NA	NA	NA	NA	NA
CAA33979	0	NA	NA	NA	NA	NA
CAA33980	0	NA	NA	NA	NA	NA
CAA33981	0	NA	NA	NA	NA	NA
CAA33982	0	NA	NA	NA	NA	NA
CAA33983	0	NA	NA	NA	NA	NA
CAA33984	0	NA	NA	NA	NA	NA
CAA33985	0	NA	NA	NA	NA	NA
CAA33986	0	NA	NA	NA	NA	NA
CAA33987	0	NA	NA	NA	NA	NA
CAA33988	0	NA	NA	NA	NA	NA
CAA33989	0	NA	NA	NA	NA	NA
CAA33990	0	NA	NA	NA	NA	NA
CAA33991	0	NA	NA	NA	NA	NA
CAA33992	0	NA	NA	NA	NA	NA
CAA33993	0	NA	NA	NA	NA	NA
CAA33994	0	NA	NA	NA	NA	NA
CAA33995	0	NA	NA	NA	NA	NA
CAA33996	0	NA	NA	NA	NA	NA
CAA33997	0	NA	NA	NA	NA	NA
CAA33998	0	NA	NA	NA	NA	NA
CAA33999	0	NA	NA	NA	NA	NA
CAA34000	0	NA	NA	NA	NA	NA
CAA34001	0	NA	NA	NA	NA	NA
CAA34002	0	NA	NA	NA	NA	NA
CAA34003	0	NA	NA	NA	NA	NA
CAA34004	0	NA	NA	NA	NA	NA
CAA34005	0	NA	NA	NA	NA	NA
CAA34006	0	NA	NA	NA	NA	NA
CAA34007	0	NA	NA	NA	NA	NA
CAA34008	0	NA	NA	NA	NA	NA
CAA34009	0	NA	NA	NA	NA	NA
CAA34010	0	NA	NA	NA	NA	NA
CAA34011	0	NA	NA	NA	NA	NA
CAA34012	0	NA	NA	NA	NA	NA
CAA34013	0	NA	NA	NA	NA	NA
CAA34014	0	NA	NA	NA	NA	NA
CAA34015	0	NA	NA	NA	NA	NA
ENSRNA049440515	0	NA	NA	NA	NA	NA
ENSRNA049440716	0	NA	NA	NA	NA	NA
ENSRNA049440948	0	NA	NA	NA	NA	NA
ENSRNA049441102	0	NA	NA	NA	NA	NA
ENSRNA049441259	0	NA	NA	NA	NA	NA
ENSRNA049441339	0	NA	NA	NA	NA	NA
ENSRNA049441421	0	NA	NA	NA	NA	NA
ENSRNA049441495	0	NA	NA	NA	NA	NA
ENSRNA049441592	0	NA	NA	NA	NA	NA
ENSRNA049441659	0	NA	NA	NA	NA	NA
ENSRNA049441771	0	NA	NA	NA	NA	NA
ENSRNA049441839	0	NA	NA	NA	NA	NA
ENSRNA049441928	0	NA	NA	NA	NA	NA
ENSRNA049441959	0	NA	NA	NA	NA	NA
ENSRNA049442095	0	NA	NA	NA	NA	NA
ENSRNA049442164	0	NA	NA	NA	NA	NA
ENSRNA049442195	0	NA	NA	NA	NA	NA
ENSRNA049442288	0	NA	NA	NA	NA	NA
ENSRNA049442327	0	NA	NA	NA	NA	NA
ENSRNA049442424	0	NA	NA	NA	NA	NA
ENSRNA049442722	0	NA	NA	NA	NA	NA
ENSRNA049442998	0	NA	NA	NA	NA	NA
ENSRNA049443084	0	NA	NA	NA	NA	NA
ENSRNA049443237	0	NA	NA	NA	NA	NA
ENSRNA049443551	0	NA	NA	NA	NA	NA
ENSRNA049443799	0	NA	NA	NA	NA	NA
ENSRNA049443885	0	NA	NA	NA	NA	NA
ENSRNA049443912	0	NA	NA	NA	NA	NA
ENSRNA049443980	0	NA	NA	NA	NA	NA
ENSRNA049444177	0	NA	NA	NA	NA	NA
ENSRNA049444189	0	NA	NA	NA	NA	NA
ENSRNA049444267	0	NA	NA	NA	NA	NA
ENSRNA049444301	0,252480908944685	-0,0689558711118197	0,158474015699924	-0,435124148317096	0,663472316090626	NA
ENSRNA049444387	0	NA	NA	NA	NA	NA
ENSRNA049444399	0	NA	NA	NA	NA	NA
ENSRNA049444418	0	NA	NA	NA	NA	NA
ENSRNA049444505	0	NA	NA	NA	NA	NA
ENSRNA049444533	0	NA	NA	NA	NA	NA
ENSRNA049444615	0	NA	NA	NA	NA	NA
ENSRNA049444661	0	NA	NA	NA	NA	NA
ENSRNA049444701	0	NA	NA	NA	NA	NA
ENSRNA049444901	0	NA	NA	NA	NA	NA
ENSRNA049444971	0	NA	NA	NA	NA	NA
ENSRNA049445044	0	NA	NA	NA	NA	NA
ENSRNA049445060	0	NA	NA	NA	NA	NA
ENSRNA049445145	0	NA	NA	NA	NA	NA
ENSRNA049445225	0	NA	NA	NA	NA	NA
ENSRNA049445231	0	NA	NA	NA	NA	NA
ENSRNA049445269	0	NA	NA	NA	NA	NA
ENSRNA049445305	0	NA	NA	NA	NA	NA
ENSRNA049445358	0	NA	NA	NA	NA	NA
ENSRNA049445376	0	NA	NA	NA	NA	NA
ENSRNA049445384	0	NA	NA	NA	NA	NA
ENSRNA049445399	0	NA	NA	NA	NA	NA
ENSRNA049445407	0	NA	NA	NA	NA	NA
ENSRNA049445538	0	NA	NA	NA	NA	NA
ENSRNA049445580	0	NA	NA	NA	NA	NA
ENSRNA049445657	0	NA	NA	NA	NA	NA
ENSRNA049445742	0	NA	NA	NA	NA	NA
ENSRNA049445753	0	NA	NA	NA	NA	NA
ENSRNA049445795	0	NA	NA	NA	NA	NA
ENSRNA049445860	0	NA	NA	NA	NA	NA
ENSRNA049445988	0	NA	NA	NA	NA	NA
ENSRNA049445998	0	NA	NA	NA	NA	NA
ENSRNA049446030	0	NA	NA	NA	NA	NA
ENSRNA049446133	0	NA	NA	NA	NA	NA
ENSRNA049446186	0	NA	NA	NA	NA	NA
ENSRNA049446272	0	NA	NA	NA	NA	NA
ENSRNA049446293	0	NA	NA	NA	NA	NA
ENSRNA049446332	0	NA	NA	NA	NA	NA
ENSRNA049446354	0	NA	NA	NA	NA	NA
ENSRNA049446479	0	NA	NA	NA	NA	NA
ENSRNA049446499	0	NA	NA	NA	NA	NA
ENSRNA049446523	0	NA	NA	NA	NA	NA
ENSRNA049446581	0	NA	NA	NA	NA	NA
ENSRNA049446637	0	NA	NA	NA	NA	NA
ENSRNA049446659	0	NA	NA	NA	NA	NA
ENSRNA049446674	0	NA	NA	NA	NA	NA
ENSRNA049446686	0	NA	NA	NA	NA	NA
ENSRNA049446715	0	NA	NA	NA	NA	NA
ENSRNA049446737	0	NA	NA	NA	NA	NA
ENSRNA049446755	0	NA	NA	NA	NA	NA
ENSRNA049446828	0	NA	NA	NA	NA	NA
ENSRNA049446836	0	NA	NA	NA	NA	NA
ENSRNA049446843	0	NA	NA	NA	NA	NA
ENSRNA049446857	0	NA	NA	NA	NA	NA
ENSRNA049446900	0	NA	NA	NA	NA	NA
ENSRNA049446912	0	NA	NA	NA	NA	NA
ENSRNA049446925	0	NA	NA	NA	NA	NA
ENSRNA049447002	0	NA	NA	NA	NA	NA
ENSRNA049447110	0	NA	NA	NA	NA	NA
ENSRNA049447124	0	NA	NA	NA	NA	NA
ENSRNA049447149	0	NA	NA	NA	NA	NA
ENSRNA049447201	0	NA	NA	NA	NA	NA
ENSRNA049447269	0	NA	NA	NA	NA	NA
ENSRNA049447319	0	NA	NA	NA	NA	NA
ENSRNA049447338	0	NA	NA	NA	NA	NA
ENSRNA049447358	0	NA	NA	NA	NA	NA
ENSRNA049447404	0	NA	NA	NA	NA	NA
ENSRNA049447449	0	NA	NA	NA	NA	NA
ENSRNA049447459	0	NA	NA	NA	NA	NA
ENSRNA049447492	0	NA	NA	NA	NA	NA
ENSRNA049447524	0	NA	NA	NA	NA	NA
ENSRNA049447574	0	NA	NA	NA	NA	NA
ENSRNA049447588	0	NA	NA	NA	NA	NA
ENSRNA049447734	0	NA	NA	NA	NA	NA
ENSRNA049447741	0	NA	NA	NA	NA	NA
ENSRNA049447757	0	NA	NA	NA	NA	NA
ENSRNA049447883	0	NA	NA	NA	NA	NA
ENSRNA049447937	0	NA	NA	NA	NA	NA
ENSRNA049447951	0	NA	NA	NA	NA	NA
ENSRNA049447972	0	NA	NA	NA	NA	NA
ENSRNA049448021	0	NA	NA	NA	NA	NA
ENSRNA049448047	0	NA	NA	NA	NA	NA
ENSRNA049448082	0	NA	NA	NA	NA	NA
ENSRNA049448103	0	NA	NA	NA	NA	NA
ENSRNA049448151	0	NA	NA	NA	NA	NA
ENSRNA049448293	0	NA	NA	NA	NA	NA
ENSRNA049448308	0	NA	NA	NA	NA	NA
ENSRNA049448329	0	NA	NA	NA	NA	NA
ENSRNA049448338	0	NA	NA	NA	NA	NA
ENSRNA049448355	0	NA	NA	NA	NA	NA
ENSRNA049448418	0	NA	NA	NA	NA	NA
ENSRNA049448453	0	NA	NA	NA	NA	NA
ENSRNA049448616	0	NA	NA	NA	NA	NA
ENSRNA049448734	0	NA	NA	NA	NA	NA
ENSRNA049448770	0	NA	NA	NA	NA	NA
ENSRNA049448783	0	NA	NA	NA	NA	NA
ENSRNA049448805	0	NA	NA	NA	NA	NA
ENSRNA049448821	0	NA	NA	NA	NA	NA
ENSRNA049448834	0	NA	NA	NA	NA	NA
ENSRNA049448855	0	NA	NA	NA	NA	NA
ENSRNA049449014	0	NA	NA	NA	NA	NA
ENSRNA049449035	0	NA	NA	NA	NA	NA
ENSRNA049449056	0	NA	NA	NA	NA	NA
ENSRNA049449070	0	NA	NA	NA	NA	NA
ENSRNA049449179	0	NA	NA	NA	NA	NA
ENSRNA049449240	0	NA	NA	NA	NA	NA
ENSRNA049449267	0	NA	NA	NA	NA	NA
ENSRNA049449286	0	NA	NA	NA	NA	NA
ENSRNA049449321	0	NA	NA	NA	NA	NA
ENSRNA049449344	0	NA	NA	NA	NA	NA
ENSRNA049449355	0	NA	NA	NA	NA	NA
ENSRNA049449432	0	NA	NA	NA	NA	NA
ENSRNA049449442	0	NA	NA	NA	NA	NA
ENSRNA049449660	0	NA	NA	NA	NA	NA
ENSRNA049449672	0	NA	NA	NA	NA	NA
ENSRNA049449688	0	NA	NA	NA	NA	NA
ENSRNA049449709	0	NA	NA	NA	NA	NA
ENSRNA049449750	0	NA	NA	NA	NA	NA
ENSRNA049449763	0	NA	NA	NA	NA	NA
ENSRNA049449871	0	NA	NA	NA	NA	NA
ENSRNA049449909	0	NA	NA	NA	NA	NA
ENSRNA049449930	0	NA	NA	NA	NA	NA
ENSRNA049450015	0	NA	NA	NA	NA	NA
ENSRNA049450054	0	NA	NA	NA	NA	NA
ENSRNA049450108	0	NA	NA	NA	NA	NA
ENSRNA049450128	0	NA	NA	NA	NA	NA
ENSRNA049450155	0	NA	NA	NA	NA	NA
ENSRNA049450189	0	NA	NA	NA	NA	NA
ENSRNA049450198	0	NA	NA	NA	NA	NA
ENSRNA049450219	0	NA	NA	NA	NA	NA
ENSRNA049450246	0	NA	NA	NA	NA	NA
ENSRNA049450267	0	NA	NA	NA	NA	NA
ENSRNA049450281	0	NA	NA	NA	NA	NA
ENSRNA049450453	0	NA	NA	NA	NA	NA
ENSRNA049450520	0	NA	NA	NA	NA	NA
ENSRNA049450578	0	NA	NA	NA	NA	NA
ENSRNA049450626	0	NA	NA	NA	NA	NA
ENSRNA049450650	0	NA	NA	NA	NA	NA
ENSRNA049450658	0	NA	NA	NA	NA	NA
ENSRNA049450674	0	NA	NA	NA	NA	NA
ENSRNA049450682	0	NA	NA	NA	NA	NA
ENSRNA049450701	0	NA	NA	NA	NA	NA
ENSRNA049450721	0	NA	NA	NA	NA	NA
ENSRNA049450733	0	NA	NA	NA	NA	NA
ENSRNA049450804	0	NA	NA	NA	NA	NA
ENSRNA049450845	0	NA	NA	NA	NA	NA
ENSRNA049450871	0	NA	NA	NA	NA	NA
ENSRNA049450896	0	NA	NA	NA	NA	NA
ENSRNA049450913	0	NA	NA	NA	NA	NA
ENSRNA049450965	0	NA	NA	NA	NA	NA
ENSRNA049450992	0	NA	NA	NA	NA	NA
ENSRNA049451040	0	NA	NA	NA	NA	NA
ENSRNA049451059	0	NA	NA	NA	NA	NA
ENSRNA049451085	0	NA	NA	NA	NA	NA
ENSRNA049451109	0	NA	NA	NA	NA	NA
ENSRNA049464427	0	NA	NA	NA	NA	NA
ENSRNA049464515	0	NA	NA	NA	NA	NA
ENSRNA049464535	0	NA	NA	NA	NA	NA
ENSRNA049464568	0	NA	NA	NA	NA	NA
ENSRNA049464586	0	NA	NA	NA	NA	NA
ENSRNA049464815	0	NA	NA	NA	NA	NA
ENSRNA049464840	0	NA	NA	NA	NA	NA
ENSRNA049464877	0	NA	NA	NA	NA	NA
ENSRNA049464904	0	NA	NA	NA	NA	NA
ENSRNA049464941	0	NA	NA	NA	NA	NA
ENSRNA049464961	0	NA	NA	NA	NA	NA
ENSRNA049464972	0	NA	NA	NA	NA	NA
ENSRNA049464985	0	NA	NA	NA	NA	NA
ENSRNA049465003	0	NA	NA	NA	NA	NA
ENSRNA049465030	0	NA	NA	NA	NA	NA
ENSRNA049465052	0	NA	NA	NA	NA	NA
ENSRNA049465109	8,11291803472342	-0,55667614547176	0,403658600028624	-1,37907663910117	0,167871125656146	0,400062543177546
ENSRNA049465125	3,46223966791691	-0,496880222905035	0,397069418739823	-1,2513686510585	0,210800009191849	NA
ENSRNA049465309	0,136385460863097	0,00637263023555242	0,157028293471952	0,0405826879643869	0,967628585789191	NA
ENSRNA049465332	0	NA	NA	NA	NA	NA
ENSRNA049465347	0	NA	NA	NA	NA	NA
ENSRNA049465362	0	NA	NA	NA	NA	NA
ENSRNA049465381	0	NA	NA	NA	NA	NA
ENSRNA049465397	0	NA	NA	NA	NA	NA
ENSRNA049465412	0	NA	NA	NA	NA	NA
ENSRNA049465423	0	NA	NA	NA	NA	NA
ENSRNA049465477	0	NA	NA	NA	NA	NA
ENSRNA049465662	0	NA	NA	NA	NA	NA
ENSRNA049465677	0	NA	NA	NA	NA	NA
ENSRNA049465687	0	NA	NA	NA	NA	NA
ENSRNA049465699	0	NA	NA	NA	NA	NA
ENSRNA049465704	0	NA	NA	NA	NA	NA
ENSRNA049465715	0	NA	NA	NA	NA	NA
ENSRNA049465725	0	NA	NA	NA	NA	NA
ENSRNA049465740	0	NA	NA	NA	NA	NA
ENSRNA049465759	0	NA	NA	NA	NA	NA
ENSRNA049465776	0	NA	NA	NA	NA	NA
ENSRNA049465797	0	NA	NA	NA	NA	NA
ENSRNA049465818	0	NA	NA	NA	NA	NA
ENSRNA049465857	0	NA	NA	NA	NA	NA
ENSRNA049465882	0	NA	NA	NA	NA	NA
ENSRNA049465909	0	NA	NA	NA	NA	NA
ENSRNA049465938	0	NA	NA	NA	NA	NA
ENSRNA049465951	0	NA	NA	NA	NA	NA
ENSRNA049465971	0	NA	NA	NA	NA	NA
ENSRNA049465986	0	NA	NA	NA	NA	NA
ENSRNA049466001	0	NA	NA	NA	NA	NA
ENSRNA049466017	0	NA	NA	NA	NA	NA
ENSRNA049466028	0	NA	NA	NA	NA	NA
ENSRNA049466044	0	NA	NA	NA	NA	NA
ENSRNA049466052	0	NA	NA	NA	NA	NA
ENSRNA049466069	0	NA	NA	NA	NA	NA
ENSRNA049466088	0	NA	NA	NA	NA	NA
ENSRNA049466099	0	NA	NA	NA	NA	NA
ENSRNA049466121	0	NA	NA	NA	NA	NA
ENSRNA049466137	0	NA	NA	NA	NA	NA
ENSRNA049466151	0	NA	NA	NA	NA	NA
ENSRNA049466168	0	NA	NA	NA	NA	NA
ENSRNA049466182	0	NA	NA	NA	NA	NA
ENSRNA049466194	0	NA	NA	NA	NA	NA
ENSRNA049466206	0	NA	NA	NA	NA	NA
ENSRNA049466221	0	NA	NA	NA	NA	NA
ENSRNA049466235	0	NA	NA	NA	NA	NA
ENSRNA049466248	0	NA	NA	NA	NA	NA
ENSRNA049466264	0	NA	NA	NA	NA	NA
ENSRNA049466282	0	NA	NA	NA	NA	NA
ENSRNA049466327	0	NA	NA	NA	NA	NA
ENSRNA049466338	0,272770921726194	0,0471927648719875	0,160893403438636	0,293316965539774	0,769279887034344	NA
ENSRNA049466486	0	NA	NA	NA	NA	NA
ENSRNA049466502	0	NA	NA	NA	NA	NA
ENSRNA049466512	0	NA	NA	NA	NA	NA
ENSRNA049466531	0	NA	NA	NA	NA	NA
ENSRNA049466546	0	NA	NA	NA	NA	NA
ENSRNA049466562	0	NA	NA	NA	NA	NA
ENSRNA049466581	0	NA	NA	NA	NA	NA
ENSRNA049466596	0	NA	NA	NA	NA	NA
ENSRNA049466614	0	NA	NA	NA	NA	NA
ENSRNA049466627	0	NA	NA	NA	NA	NA
ENSRNA049466643	0	NA	NA	NA	NA	NA
ENSRNA049466653	0	NA	NA	NA	NA	NA
ENSRNA049466667	0	NA	NA	NA	NA	NA
ENSRNA049466678	0	NA	NA	NA	NA	NA
ENSRNA049466696	0	NA	NA	NA	NA	NA
ENSRNA049466702	0	NA	NA	NA	NA	NA
ENSRNA049466729	0	NA	NA	NA	NA	NA
ENSRNA049466739	0	NA	NA	NA	NA	NA
ENSRNA049466778	0	NA	NA	NA	NA	NA
ENSRNA049466796	0	NA	NA	NA	NA	NA
ENSRNA049466805	0	NA	NA	NA	NA	NA
ENSRNA049466845	0	NA	NA	NA	NA	NA
ENSRNA049467035	0	NA	NA	NA	NA	NA
ENSRNA049467057	0	NA	NA	NA	NA	NA
ENSRNA049467070	0	NA	NA	NA	NA	NA
ENSRNA049467078	0	NA	NA	NA	NA	NA
ENSRNA049467117	0	NA	NA	NA	NA	NA
ENSRNA049467134	0	NA	NA	NA	NA	NA
ENSRNA049467148	11,1560137492956	-0,414274034297583	0,384944545952465	-1,07619146355886	0,28184163672358	0,542261316315969
ENSRNA049467172	0	NA	NA	NA	NA	NA
ENSRNA049467278	0	NA	NA	NA	NA	NA
ENSRNA049467290	0	NA	NA	NA	NA	NA
ENSRNA049467312	0	NA	NA	NA	NA	NA
ENSRNA049467328	0	NA	NA	NA	NA	NA
ENSRNA049467342	1,82104103823772	-0,317975624286217	0,352399397064715	-0,902316028162282	0,366889013586858	NA
ENSRNA049467366	0	NA	NA	NA	NA	NA
ENSRNA049467377	0	NA	NA	NA	NA	NA
ENSRNA049467392	0	NA	NA	NA	NA	NA
ENSRNA049467406	0	NA	NA	NA	NA	NA
ENSRNA049467431	0	NA	NA	NA	NA	NA
ENSRNA049467441	0	NA	NA	NA	NA	NA
ENSRNA049467453	0	NA	NA	NA	NA	NA
ENSRNA049467463	0	NA	NA	NA	NA	NA
ENSRNA049467565	0	NA	NA	NA	NA	NA
ENSRNA049467579	0	NA	NA	NA	NA	NA
ENSRNA049467589	0	NA	NA	NA	NA	NA
ENSRNA049467602	0	NA	NA	NA	NA	NA
ENSRNA049467627	0	NA	NA	NA	NA	NA
ENSRNA049467638	0	NA	NA	NA	NA	NA
ENSRNA049467656	0	NA	NA	NA	NA	NA
ENSRNA049467663	0	NA	NA	NA	NA	NA
ENSRNA049467678	0	NA	NA	NA	NA	NA
ENSRNA049467692	0	NA	NA	NA	NA	NA
ENSRNA049467705	0	NA	NA	NA	NA	NA
ENSRNA049467714	0	NA	NA	NA	NA	NA
ENSRNA049467734	0	NA	NA	NA	NA	NA
ENSRNA049467742	0	NA	NA	NA	NA	NA
ENSRNA049467750	0	NA	NA	NA	NA	NA
ENSRNA049467759	0	NA	NA	NA	NA	NA
ENSRNA049467856	0	NA	NA	NA	NA	NA
ENSRNA049467868	0	NA	NA	NA	NA	NA
ENSRNA049467878	0	NA	NA	NA	NA	NA
ENSRNA049467888	0	NA	NA	NA	NA	NA
ENSRNA049467907	0	NA	NA	NA	NA	NA
ENSRNA049467928	0	NA	NA	NA	NA	NA
ENSRNA049468027	0	NA	NA	NA	NA	NA
ENSRNA049468042	0	NA	NA	NA	NA	NA
ENSRNA049468053	0	NA	NA	NA	NA	NA
ENSRNA049468085	0	NA	NA	NA	NA	NA
ENSRNA049468095	0	NA	NA	NA	NA	NA
ENSRNA049468126	0	NA	NA	NA	NA	NA
ENSRNA049468141	0	NA	NA	NA	NA	NA
ENSRNA049468154	0	NA	NA	NA	NA	NA
ENSRNA049468167	0	NA	NA	NA	NA	NA
ENSRNA049468174	0	NA	NA	NA	NA	NA
ENSRNA049468200	0	NA	NA	NA	NA	NA
ENSRNA049468210	0	NA	NA	NA	NA	NA
ENSRNA049468231	0	NA	NA	NA	NA	NA
ENSRNA049468241	0,136385460863097	0,00637263023555242	0,157028293471952	0,0405826879643869	0,967628585789191	NA
ENSRNA049468277	8,88228239093615	-0,252463195527283	0,395128627024257	-0,638939267520559	0,522862441588767	0,751687161475295
ENSRNA049468369	0	NA	NA	NA	NA	NA
ENSRNA049468376	0	NA	NA	NA	NA	NA
ENSRNA049468389	0	NA	NA	NA	NA	NA
ENSRNA049468398	0	NA	NA	NA	NA	NA
ENSRNA049468413	0	NA	NA	NA	NA	NA
ENSRNA049468427	0	NA	NA	NA	NA	NA
ENSRNA049468443	0	NA	NA	NA	NA	NA
ENSRNA049468467	0	NA	NA	NA	NA	NA
ENSRNA049468596	0	NA	NA	NA	NA	NA
ENSRNA049468618	0	NA	NA	NA	NA	NA
ENSRNA049468640	0	NA	NA	NA	NA	NA
ENSRNA049468652	0	NA	NA	NA	NA	NA
ENSRNA049468687	0	NA	NA	NA	NA	NA
ENSRNA049468702	0	NA	NA	NA	NA	NA
ENSRNA049468709	0	NA	NA	NA	NA	NA
ENSRNA049468722	0	NA	NA	NA	NA	NA
ENSRNA049468744	0	NA	NA	NA	NA	NA
ENSRNA049468767	0	NA	NA	NA	NA	NA
ENSRNA049468891	0	NA	NA	NA	NA	NA
ENSRNA049468898	0	NA	NA	NA	NA	NA
ENSRNA049468908	0	NA	NA	NA	NA	NA
ENSRNA049468923	0	NA	NA	NA	NA	NA
ENSRNA049468957	0	NA	NA	NA	NA	NA
ENSRNA049468966	0	NA	NA	NA	NA	NA
ENSRNA049468980	0	NA	NA	NA	NA	NA
ENSRNA049468993	0	NA	NA	NA	NA	NA
ENSRNA049469003	0	NA	NA	NA	NA	NA
ENSRNA049469014	0	NA	NA	NA	NA	NA
ENSRNA049469025	0	NA	NA	NA	NA	NA
ENSRNA049469147	0,716924379876121	-0,103310138233773	0,263617529843142	-0,391894037908801	0,69513650841622	NA
ENSRNA049469155	0	NA	NA	NA	NA	NA
ENSRNA049469163	0	NA	NA	NA	NA	NA
ENSRNA049469166	0	NA	NA	NA	NA	NA
ENSRNA049469181	0	NA	NA	NA	NA	NA
ENSRNA049469217	0	NA	NA	NA	NA	NA
ENSRNA049469250	0	NA	NA	NA	NA	NA
ENSRNA049469263	0	NA	NA	NA	NA	NA
ENSRNA049469398	0	NA	NA	NA	NA	NA
ENSRNA049469406	0	NA	NA	NA	NA	NA
ENSRNA049469415	0	NA	NA	NA	NA	NA
ENSRNA049469476	0	NA	NA	NA	NA	NA
ENSRNA049469734	0	NA	NA	NA	NA	NA
ENSRNA049469812	0	NA	NA	NA	NA	NA
ENSRNA049469839	0	NA	NA	NA	NA	NA
ENSRNA049470054	0	NA	NA	NA	NA	NA
ENSRNA049470113	0	NA	NA	NA	NA	NA
ENSRNA049470128	0	NA	NA	NA	NA	NA
ENSRNA049470161	0	NA	NA	NA	NA	NA
ENSRNA049470170	0	NA	NA	NA	NA	NA
ENSRNA049470180	0	NA	NA	NA	NA	NA
ENSRNA049470195	0	NA	NA	NA	NA	NA
ENSRNA049470201	0	NA	NA	NA	NA	NA
ENSRNA049470229	0	NA	NA	NA	NA	NA
ENSRNA049470243	0	NA	NA	NA	NA	NA
ENSRNA049470255	0	NA	NA	NA	NA	NA
ENSRNA049470271	0	NA	NA	NA	NA	NA
ENSRNA049470291	0	NA	NA	NA	NA	NA
ENSRNA049470299	0	NA	NA	NA	NA	NA
ENSRNA049470317	0	NA	NA	NA	NA	NA
ENSRNA049470335	0	NA	NA	NA	NA	NA
ENSRNA049470347	0	NA	NA	NA	NA	NA
ENSRNA049470370	0	NA	NA	NA	NA	NA
ENSRNA049470377	0	NA	NA	NA	NA	NA
ENSRNA049470386	0	NA	NA	NA	NA	NA
ENSRNA049470406	0	NA	NA	NA	NA	NA
ENSRNA049470425	0	NA	NA	NA	NA	NA
ENSRNA049470468	0	NA	NA	NA	NA	NA
ENSRNA049470508	0	NA	NA	NA	NA	NA
ENSRNA049470525	0	NA	NA	NA	NA	NA
ENSRNA049470701	0	NA	NA	NA	NA	NA
ENSRNA049470712	0	NA	NA	NA	NA	NA
ENSRNA049470726	0	NA	NA	NA	NA	NA
ENSRNA049470741	0	NA	NA	NA	NA	NA
ENSRNA049470757	0	NA	NA	NA	NA	NA
ENSRNA049470769	0	NA	NA	NA	NA	NA
ENSRNA049470784	0	NA	NA	NA	NA	NA
ENSRNA049470806	0	NA	NA	NA	NA	NA
ENSRNA049470812	0	NA	NA	NA	NA	NA
ENSRNA049470820	0	NA	NA	NA	NA	NA
ENSRNA049470825	0	NA	NA	NA	NA	NA
ENSRNA049470920	0	NA	NA	NA	NA	NA
ENSRNA049470941	0	NA	NA	NA	NA	NA
ENSRNA049470950	0	NA	NA	NA	NA	NA
ENSRNA049470962	0	NA	NA	NA	NA	NA
ENSRNA049470973	0	NA	NA	NA	NA	NA
ENSRNA049470982	0	NA	NA	NA	NA	NA
ENSRNA049470992	0	NA	NA	NA	NA	NA
ENSRNA049471001	0	NA	NA	NA	NA	NA
ENSRNA049471012	0	NA	NA	NA	NA	NA
ENSRNA049471020	0	NA	NA	NA	NA	NA
ENSRNA049471032	0	NA	NA	NA	NA	NA
ENSRNA049471043	119,540224389853	-0,374776844371534	0,22095684006843	-1,69615407359856	0,0898567054065154	0,26979526651294
ENSRNA049471065	0	NA	NA	NA	NA	NA
ENSRNA049471075	0	NA	NA	NA	NA	NA
ENSRNA049471090	0	NA	NA	NA	NA	NA
ENSRNA049471102	0	NA	NA	NA	NA	NA
ENSRNA049471191	0	NA	NA	NA	NA	NA
ENSRNA049471225	0	NA	NA	NA	NA	NA
ENSRNA049471239	0	NA	NA	NA	NA	NA
ENSRNA049471251	0	NA	NA	NA	NA	NA
ENSRNA049471263	0	NA	NA	NA	NA	NA
ENSRNA049471273	0	NA	NA	NA	NA	NA
ENSRNA049471283	0	NA	NA	NA	NA	NA
ENSRNA049471293	0	NA	NA	NA	NA	NA
ENSRNA049471305	0	NA	NA	NA	NA	NA
ENSRNA049471314	0	NA	NA	NA	NA	NA
ENSRNA049471325	0	NA	NA	NA	NA	NA
ENSRNA049471342	0	NA	NA	NA	NA	NA
ENSRNA049471356	0	NA	NA	NA	NA	NA
ENSRNA049471366	0	NA	NA	NA	NA	NA
ENSRNA049471381	0	NA	NA	NA	NA	NA
ENSRNA049471498	0	NA	NA	NA	NA	NA
ENSRNA049471512	0,352758059133543	0,105162265277167	0,194995650202506	0,539305698193545	0,5896759376862	NA
ENSRNA049471527	0	NA	NA	NA	NA	NA
ENSRNA049471535	0	NA	NA	NA	NA	NA
ENSRNA049471546	0	NA	NA	NA	NA	NA
ENSRNA049471555	0	NA	NA	NA	NA	NA
ENSRNA049471560	0	NA	NA	NA	NA	NA
ENSRNA049471578	0	NA	NA	NA	NA	NA
ENSRNA049471602	0	NA	NA	NA	NA	NA
ENSRNA049471632	0	NA	NA	NA	NA	NA
ENSRNA049471650	0	NA	NA	NA	NA	NA
ENSRNA049471695	0	NA	NA	NA	NA	NA
ENSRNA049471700	0	NA	NA	NA	NA	NA
ENSRNA049471707	0,136385460863097	0,00637263023555242	0,157028293471952	0,0405826879643869	0,967628585789191	NA
ENSRNA049471715	0	NA	NA	NA	NA	NA
ENSRNA049471723	0	NA	NA	NA	NA	NA
ENSRNA049471743	0	NA	NA	NA	NA	NA
ENSRNA049471755	0	NA	NA	NA	NA	NA
ENSRNA049471772	0,545541843452388	0,157416612569951	0,201046877644412	0,782984617390433	0,433636145257643	NA
ENSRNA049471778	574,709308775006	0,0400044437297655	0,173842510883227	0,230118879015946	0,817999395187293	0,922428874304871
ENSRNA049471791	0	NA	NA	NA	NA	NA
ENSRNA049471802	0	NA	NA	NA	NA	NA
ENSRNA049471835	0	NA	NA	NA	NA	NA
ENSRNA049471844	0	NA	NA	NA	NA	NA
ENSRNA049471864	0	NA	NA	NA	NA	NA
ENSRNA049471882	1156,4022558395	-0,231765089434771	0,123966901077627	-1,86957234084315	0,0615432291931936	0,208344331796438
ENSRNA049471985	0	NA	NA	NA	NA	NA
ENSRNA049472003	0	NA	NA	NA	NA	NA
ENSRNA049472018	0	NA	NA	NA	NA	NA
ENSRNA049472036	0	NA	NA	NA	NA	NA
ENSRNA049472044	0	NA	NA	NA	NA	NA
ENSRNA049472058	0	NA	NA	NA	NA	NA
ENSRNA049472073	0	NA	NA	NA	NA	NA
ENSRNA049472089	0	NA	NA	NA	NA	NA
ENSRNA049472108	0	NA	NA	NA	NA	NA
ENSRNA049472120	0	NA	NA	NA	NA	NA
ENSRNA049472132	0	NA	NA	NA	NA	NA
ENSRNA049472144	0	NA	NA	NA	NA	NA
ENSRNA049472154	0	NA	NA	NA	NA	NA
ENSRNA049472167	0	NA	NA	NA	NA	NA
ENSRNA049472178	0	NA	NA	NA	NA	NA
ENSRNA049472195	0	NA	NA	NA	NA	NA
ENSRNA049472208	0	NA	NA	NA	NA	NA
ENSRNA049472220	0	NA	NA	NA	NA	NA
ENSRNA049472231	0	NA	NA	NA	NA	NA
ENSRNA049472287	0	NA	NA	NA	NA	NA
ENSRNA049472320	0	NA	NA	NA	NA	NA
ENSRNA049472329	0	NA	NA	NA	NA	NA
ENSRNA049472337	0	NA	NA	NA	NA	NA
ENSRNA049472341	0	NA	NA	NA	NA	NA
ENSRNA049472354	0	NA	NA	NA	NA	NA
ENSRNA049472419	0	NA	NA	NA	NA	NA
ENSRNA049472429	0	NA	NA	NA	NA	NA
ENSRNA049472455	0	NA	NA	NA	NA	NA
ENSRNA049472463	0,438176130507787	-0,185401202204814	0,205911153692628	-0,900394169426929	0,367910522561004	NA
ENSRNA049472477	0	NA	NA	NA	NA	NA
ENSRNA049472487	0,110326298710709	0,00637263023555241	0,157028293471952	0,0405826879643869	0,967628585789191	NA
ENSRNA049472500	0	NA	NA	NA	NA	NA
ENSRNA049472510	0	NA	NA	NA	NA	NA
ENSRNA049472523	0	NA	NA	NA	NA	NA
ENSRNA049472532	0	NA	NA	NA	NA	NA
ENSRNA049472543	0	NA	NA	NA	NA	NA
ENSRNA049472556	4,99479276400441	-0,33879553052849	0,408139845505935	-0,830096679505806	0,406484124323654	0,662524443698066
ENSRNA049472570	0	NA	NA	NA	NA	NA
ENSRNA049472690	0	NA	NA	NA	NA	NA
ENSRNA049472701	0	NA	NA	NA	NA	NA
ENSRNA049472720	0	NA	NA	NA	NA	NA
ENSRNA049472737	0	NA	NA	NA	NA	NA
ENSRNA049472745	0	NA	NA	NA	NA	NA
ENSRNA049472760	0	NA	NA	NA	NA	NA
ENSRNA049472768	0	NA	NA	NA	NA	NA
ENSRNA049472772	0	NA	NA	NA	NA	NA
ENSRNA049472779	0	NA	NA	NA	NA	NA
ENSRNA049472788	0	NA	NA	NA	NA	NA
ENSRNA049472799	0	NA	NA	NA	NA	NA
ENSRNA049472807	0	NA	NA	NA	NA	NA
ENSRNA049472886	0	NA	NA	NA	NA	NA
ENSRNA049472894	0	NA	NA	NA	NA	NA
ENSRNA049472901	0	NA	NA	NA	NA	NA
ENSRNA049472907	0	NA	NA	NA	NA	NA
ENSRNA049472915	0	NA	NA	NA	NA	NA
ENSRNA049472923	0	NA	NA	NA	NA	NA
ENSRNA049472947	0	NA	NA	NA	NA	NA
ENSRNA049472954	0	NA	NA	NA	NA	NA
ENSRNA049472964	0	NA	NA	NA	NA	NA
ENSRNA049472976	0	NA	NA	NA	NA	NA
ENSRNA049472987	0	NA	NA	NA	NA	NA
ENSRNA049472998	0	NA	NA	NA	NA	NA
ENSRNA049473016	0	NA	NA	NA	NA	NA
ENSRNA049473030	0	NA	NA	NA	NA	NA
ENSRNA049473038	0	NA	NA	NA	NA	NA
ENSRNA049473047	0	NA	NA	NA	NA	NA
ENSRNA049473057	0	NA	NA	NA	NA	NA
ENSRNA049473071	0	NA	NA	NA	NA	NA
ENSRNA049473086	0	NA	NA	NA	NA	NA
ENSRNA049473108	0	NA	NA	NA	NA	NA
ENSRNA049473120	0	NA	NA	NA	NA	NA
ENSRNA049473128	0	NA	NA	NA	NA	NA
ENSRNA049473141	0	NA	NA	NA	NA	NA
ENSRNA049473150	0	NA	NA	NA	NA	NA
ENSRNA049473157	0	NA	NA	NA	NA	NA
ENSRNA049473164	0	NA	NA	NA	NA	NA
ENSRNA049473172	0	NA	NA	NA	NA	NA
ENSRNA049473180	0	NA	NA	NA	NA	NA
ENSRNA049473196	0	NA	NA	NA	NA	NA
ENSRNA049473206	0	NA	NA	NA	NA	NA
ENSRNA049473214	0	NA	NA	NA	NA	NA
ENSRNA049473223	0	NA	NA	NA	NA	NA
ENSRNA049473229	0	NA	NA	NA	NA	NA
ENSRNA049473235	0	NA	NA	NA	NA	NA
ENSRNA049473244	0	NA	NA	NA	NA	NA
ENSRNA049473255	0	NA	NA	NA	NA	NA
ENSRNA049473260	0	NA	NA	NA	NA	NA
ENSRNA049473266	0	NA	NA	NA	NA	NA
ENSRNA049473272	0	NA	NA	NA	NA	NA
ENSRNA049473325	0	NA	NA	NA	NA	NA
ENSRNA049473335	0	NA	NA	NA	NA	NA
ENSRNA049473340	0	NA	NA	NA	NA	NA
ENSRNA049473348	0	NA	NA	NA	NA	NA
ENSRNA049473358	0	NA	NA	NA	NA	NA
ENSRNA049473366	0	NA	NA	NA	NA	NA
ENSRNA049473373	0	NA	NA	NA	NA	NA
ENSRNA049473384	0	NA	NA	NA	NA	NA
ENSRNA049473392	0	NA	NA	NA	NA	NA
ENSRNA049473406	0	NA	NA	NA	NA	NA
ENSRNA049473411	0	NA	NA	NA	NA	NA
ENSRNA049473424	0	NA	NA	NA	NA	NA
ENSRNA049473437	0	NA	NA	NA	NA	NA
ENSRNA049473446	0	NA	NA	NA	NA	NA
ENSRNA049473455	0	NA	NA	NA	NA	NA
ENSRNA049473485	0	NA	NA	NA	NA	NA
ENSRNA049473568	0	NA	NA	NA	NA	NA
ENSRNA049473582	0	NA	NA	NA	NA	NA
ENSRNA049473596	0	NA	NA	NA	NA	NA
ENSRNA049473610	0	NA	NA	NA	NA	NA
ENSRNA049473620	0	NA	NA	NA	NA	NA
ENSRNA049473627	0	NA	NA	NA	NA	NA
ENSRNA049473635	0	NA	NA	NA	NA	NA
ENSRNA049473641	0	NA	NA	NA	NA	NA
ENSRNA049473653	0	NA	NA	NA	NA	NA
ENSRNA049473661	0	NA	NA	NA	NA	NA
ENSRNA049473675	0,132105461712124	0,00637263023555242	0,157028293471952	0,040582687964387	0,967628585789191	NA
ENSRNA049473712	0	NA	NA	NA	NA	NA
ENSRNA049473777	0	NA	NA	NA	NA	NA
ENSRNA049473801	0	NA	NA	NA	NA	NA
ENSRNA049473820	0	NA	NA	NA	NA	NA
ENSRNA049473842	0	NA	NA	NA	NA	NA
ENSRNA049473850	0	NA	NA	NA	NA	NA
ENSRNA049473859	0	NA	NA	NA	NA	NA
ENSRNA049473866	0	NA	NA	NA	NA	NA
ENSRNA049473876	0	NA	NA	NA	NA	NA
ENSRNA049473879	0	NA	NA	NA	NA	NA
ENSRNA049473887	0	NA	NA	NA	NA	NA
ENSRNA049473893	0	NA	NA	NA	NA	NA
ENSRNA049473899	0	NA	NA	NA	NA	NA
ENSRNA049473908	0	NA	NA	NA	NA	NA
ENSRNA049473918	0	NA	NA	NA	NA	NA
ENSRNA049473927	0	NA	NA	NA	NA	NA
ENSRNA049473941	0	NA	NA	NA	NA	NA
ENSRNA049474010	0	NA	NA	NA	NA	NA
ENSRNA049474027	0	NA	NA	NA	NA	NA
ENSRNA049474032	0	NA	NA	NA	NA	NA
ENSRNA049474042	0	NA	NA	NA	NA	NA
ENSRNA049474050	0,580408881880301	-0,125249430420707	0,222973252817181	-0,56172401325374	0,574304070829727	NA
ENSRNA049474061	0	NA	NA	NA	NA	NA
ENSRNA049474076	0	NA	NA	NA	NA	NA
ENSRNA049474088	0	NA	NA	NA	NA	NA
ENSRNA049474102	0	NA	NA	NA	NA	NA
ENSRNA049474111	0	NA	NA	NA	NA	NA
ENSRNA049474115	0	NA	NA	NA	NA	NA
ENSRNA049474126	0,972219374920735	-0,117985323091169	0,30213312768909	-0,390507734102503	0,696161137406269	NA
ENSRNA049474136	0	NA	NA	NA	NA	NA
ENSRNA049474195	0	NA	NA	NA	NA	NA
ENSRNA049474199	0	NA	NA	NA	NA	NA
ENSRNA049474205	0	NA	NA	NA	NA	NA
ENSRNA049474213	0	NA	NA	NA	NA	NA
ENSRNA049474217	0	NA	NA	NA	NA	NA
ENSRNA049474225	0	NA	NA	NA	NA	NA
ENSRNA049474232	0	NA	NA	NA	NA	NA
ENSRNA049474241	0	NA	NA	NA	NA	NA
ENSRNA049474244	0	NA	NA	NA	NA	NA
ENSRNA049474253	0	NA	NA	NA	NA	NA
ENSRNA049474262	0	NA	NA	NA	NA	NA
ENSRNA049474273	0	NA	NA	NA	NA	NA
ENSRNA049474276	0	NA	NA	NA	NA	NA
ENSRNA049474279	0	NA	NA	NA	NA	NA
ENSRNA049474284	0	NA	NA	NA	NA	NA
ENSRNA049474289	0	NA	NA	NA	NA	NA
ENSRNA049474295	0	NA	NA	NA	NA	NA
ENSRNA049474304	0	NA	NA	NA	NA	NA
ENSRNA049474311	0	NA	NA	NA	NA	NA
ENSRNA049474318	0	NA	NA	NA	NA	NA
ENSRNA049474324	0	NA	NA	NA	NA	NA
ENSRNA049474335	0	NA	NA	NA	NA	NA
ENSRNA049474343	0	NA	NA	NA	NA	NA
ENSRNA049474354	0	NA	NA	NA	NA	NA
ENSRNA049474361	0	NA	NA	NA	NA	NA
ENSRNA049474373	0	NA	NA	NA	NA	NA
ENSRNA049474379	0	NA	NA	NA	NA	NA
ENSRNA049474385	0	NA	NA	NA	NA	NA
ENSRNA049474391	0	NA	NA	NA	NA	NA
ENSRNA049474398	0	NA	NA	NA	NA	NA
ENSRNA049474408	0	NA	NA	NA	NA	NA
ENSRNA049474419	0	NA	NA	NA	NA	NA
ENSRNA049474426	0	NA	NA	NA	NA	NA
ENSRNA049474432	0	NA	NA	NA	NA	NA
ENSRNA049474437	0	NA	NA	NA	NA	NA
ENSRNA049474445	0	NA	NA	NA	NA	NA
ENSRNA049474451	0	NA	NA	NA	NA	NA
ENSRNA049474453	0	NA	NA	NA	NA	NA
ENSRNA049474460	0	NA	NA	NA	NA	NA
ENSRNA049474468	0	NA	NA	NA	NA	NA
ENSRNA049474472	0	NA	NA	NA	NA	NA
ENSRNA049474478	0	NA	NA	NA	NA	NA
ENSRNA049474481	0	NA	NA	NA	NA	NA
ENSRNA049474489	0	NA	NA	NA	NA	NA
ENSRNA049474495	0	NA	NA	NA	NA	NA
ENSRNA049474500	0	NA	NA	NA	NA	NA
ENSRNA049474505	0	NA	NA	NA	NA	NA
ENSRNA049474511	0	NA	NA	NA	NA	NA
ENSRNA049474521	0	NA	NA	NA	NA	NA
ENSRNA049474528	0	NA	NA	NA	NA	NA
ENSRNA049474533	0	NA	NA	NA	NA	NA
ENSRNA049474537	0	NA	NA	NA	NA	NA
ENSRNA049474544	0	NA	NA	NA	NA	NA
ENSRNA049474549	0	NA	NA	NA	NA	NA
ENSRNA049474557	0	NA	NA	NA	NA	NA
ENSRNA049474563	0	NA	NA	NA	NA	NA
ENSRNA049474566	0	NA	NA	NA	NA	NA
ENSRNA049474570	0	NA	NA	NA	NA	NA
ENSRNA049474577	0	NA	NA	NA	NA	NA
ENSRNA049474581	0	NA	NA	NA	NA	NA
ENSRNA049474586	0	NA	NA	NA	NA	NA
ENSRNA049474588	0	NA	NA	NA	NA	NA
ENSRNA049474592	0	NA	NA	NA	NA	NA
ENSRNA049474596	0	NA	NA	NA	NA	NA
ENSRNA049474603	0	NA	NA	NA	NA	NA
ENSRNA049474608	0	NA	NA	NA	NA	NA
ENSRNA049474612	0	NA	NA	NA	NA	NA
ENSRNA049474615	0	NA	NA	NA	NA	NA
ENSRNA049474617	0	NA	NA	NA	NA	NA
ENSRNA049474620	0	NA	NA	NA	NA	NA
ENSRNA049474625	0	NA	NA	NA	NA	NA
ENSRNA049474629	0	NA	NA	NA	NA	NA
ENSRNA049474635	0	NA	NA	NA	NA	NA
ENSRNA049474644	0	NA	NA	NA	NA	NA
ENSRNA049474651	0	NA	NA	NA	NA	NA
ENSRNA049474657	0	NA	NA	NA	NA	NA
ENSRNA049474662	0	NA	NA	NA	NA	NA
ENSRNA049474667	0	NA	NA	NA	NA	NA
ENSRNA049474676	0	NA	NA	NA	NA	NA
ENSRNA049474682	0	NA	NA	NA	NA	NA
ENSRNA049474689	0	NA	NA	NA	NA	NA
ENSRNA049474690	0	NA	NA	NA	NA	NA
ENSRNA049474694	0	NA	NA	NA	NA	NA
ENSRNA049474700	0	NA	NA	NA	NA	NA
ENSRNA049474705	0	NA	NA	NA	NA	NA
ENSRNA049474711	0	NA	NA	NA	NA	NA
ENSRNA049474719	0	NA	NA	NA	NA	NA
ENSRNA049474721	0	NA	NA	NA	NA	NA
ENSRNA049474726	0	NA	NA	NA	NA	NA
ENSRNA049474731	0	NA	NA	NA	NA	NA
ENSRNA049474738	0	NA	NA	NA	NA	NA
ENSRNA049474743	0	NA	NA	NA	NA	NA
ENSRNA049474749	0	NA	NA	NA	NA	NA
ENSRNA049474756	0	NA	NA	NA	NA	NA
ENSRNA049474763	0	NA	NA	NA	NA	NA
ENSRNA049474769	0	NA	NA	NA	NA	NA
ENSRNA049474776	0	NA	NA	NA	NA	NA
ENSRNA049474783	0	NA	NA	NA	NA	NA
ENSRNA049474790	0	NA	NA	NA	NA	NA
ENSRNA049474797	0	NA	NA	NA	NA	NA
ENSRNA049474808	0	NA	NA	NA	NA	NA
ENSRNA049474817	0	NA	NA	NA	NA	NA
ENSRNA049474826	0	NA	NA	NA	NA	NA
ENSRNA049474835	0	NA	NA	NA	NA	NA
ENSRNA049474841	0	NA	NA	NA	NA	NA
ENSRNA049474845	0	NA	NA	NA	NA	NA
ENSRNA049474854	0	NA	NA	NA	NA	NA
ENSRNA049474857	0	NA	NA	NA	NA	NA
ENSRNA049474863	0	NA	NA	NA	NA	NA
ENSRNA049474871	0	NA	NA	NA	NA	NA
ENSRNA049474875	0	NA	NA	NA	NA	NA
ENSRNA049474883	0	NA	NA	NA	NA	NA
ENSRNA049474886	0	NA	NA	NA	NA	NA
ENSRNA049474895	0	NA	NA	NA	NA	NA
ENSRNA049474899	0	NA	NA	NA	NA	NA
ENSRNA049474905	0	NA	NA	NA	NA	NA
ENSRNA049474906	0	NA	NA	NA	NA	NA
ENSRNA049474912	0	NA	NA	NA	NA	NA
ENSRNA049474921	0	NA	NA	NA	NA	NA
ENSRNA049474928	0	NA	NA	NA	NA	NA
ENSRNA049474932	0	NA	NA	NA	NA	NA
ENSRNA049474934	0	NA	NA	NA	NA	NA
ENSRNA049474938	0	NA	NA	NA	NA	NA
ENSRNA049474942	0	NA	NA	NA	NA	NA
ENSRNA049474949	0	NA	NA	NA	NA	NA
ENSRNA049474951	0	NA	NA	NA	NA	NA
ENSRNA049474955	0	NA	NA	NA	NA	NA
ENSRNA049474961	0	NA	NA	NA	NA	NA
ENSRNA049474965	0	NA	NA	NA	NA	NA
ENSRNA049474970	0	NA	NA	NA	NA	NA
ENSRNA049474978	0	NA	NA	NA	NA	NA
ENSRNA049474984	0	NA	NA	NA	NA	NA
ENSRNA049474990	0	NA	NA	NA	NA	NA
ENSRNA049474998	0	NA	NA	NA	NA	NA
ENSRNA049475007	0	NA	NA	NA	NA	NA
ENSRNA049475012	0	NA	NA	NA	NA	NA
ENSRNA049475022	0	NA	NA	NA	NA	NA
ENSRNA049475029	0	NA	NA	NA	NA	NA
ENSRNA049475035	0	NA	NA	NA	NA	NA
ENSRNA049475041	0	NA	NA	NA	NA	NA
ENSRNA049475051	0	NA	NA	NA	NA	NA
ENSRNA049475060	0	NA	NA	NA	NA	NA
ENSRNA049475065	0	NA	NA	NA	NA	NA
ENSRNA049475072	0	NA	NA	NA	NA	NA
ENSRNA049475076	0	NA	NA	NA	NA	NA
ENSRNA049475084	0	NA	NA	NA	NA	NA
ENSRNA049475088	0	NA	NA	NA	NA	NA
ENSRNA049475096	0	NA	NA	NA	NA	NA
ENSRNA049475103	0	NA	NA	NA	NA	NA
ENSRNA049475107	0	NA	NA	NA	NA	NA
ENSRNA049475114	0	NA	NA	NA	NA	NA
ENSRNA049475120	0	NA	NA	NA	NA	NA
ENSRNA049475126	0	NA	NA	NA	NA	NA
ENSRNA049475134	0	NA	NA	NA	NA	NA
ENSRNA049475139	0	NA	NA	NA	NA	NA
ENSRNA049475144	0	NA	NA	NA	NA	NA
ENSRNA049475147	0	NA	NA	NA	NA	NA
ENSRNA049475154	0	NA	NA	NA	NA	NA
ENSRNA049475159	0	NA	NA	NA	NA	NA
ENSRNA049475162	0	NA	NA	NA	NA	NA
ENSRNA049475165	0	NA	NA	NA	NA	NA
ENSRNA049475169	0	NA	NA	NA	NA	NA
ENSRNA049475177	0	NA	NA	NA	NA	NA
ENSRNA049475180	0	NA	NA	NA	NA	NA
ENSRNA049475188	0	NA	NA	NA	NA	NA
ENSRNA049475192	0	NA	NA	NA	NA	NA
ENSRNA049475194	0	NA	NA	NA	NA	NA
ENSRNA049475196	0	NA	NA	NA	NA	NA
ENSRNA049475198	0	NA	NA	NA	NA	NA
ENSRNA049475204	0	NA	NA	NA	NA	NA
ENSRNA049475210	0	NA	NA	NA	NA	NA
ENSRNA049475215	0	NA	NA	NA	NA	NA
ENSRNA049475220	0	NA	NA	NA	NA	NA
ENSRNA049475225	0	NA	NA	NA	NA	NA
ENSRNA049475228	0	NA	NA	NA	NA	NA
ENSRNA049475231	0	NA	NA	NA	NA	NA
ENSRNA049475235	0	NA	NA	NA	NA	NA
ENSRNA049475240	0	NA	NA	NA	NA	NA
ENSRNA049475244	0	NA	NA	NA	NA	NA
ENSRNA049475249	0	NA	NA	NA	NA	NA
ENSRNA049475253	0	NA	NA	NA	NA	NA
ENSRNA049475259	0	NA	NA	NA	NA	NA
ENSRNA049475265	0	NA	NA	NA	NA	NA
ENSRNA049475270	0	NA	NA	NA	NA	NA
ENSRNA049475277	0	NA	NA	NA	NA	NA
ENSRNA049475281	0	NA	NA	NA	NA	NA
ENSRNA049475285	0	NA	NA	NA	NA	NA
ENSRNA049475289	0	NA	NA	NA	NA	NA
ENSRNA049475294	0	NA	NA	NA	NA	NA
ENSRNA049475298	0	NA	NA	NA	NA	NA
ENSRNA049475304	0	NA	NA	NA	NA	NA
ENSRNA049475310	0	NA	NA	NA	NA	NA
ENSRNA049475313	0	NA	NA	NA	NA	NA
ENSRNA049475320	0	NA	NA	NA	NA	NA
ENSRNA049475326	0	NA	NA	NA	NA	NA
ENSRNA049475333	0	NA	NA	NA	NA	NA
ENSRNA049475337	0	NA	NA	NA	NA	NA
ENSRNA049475342	0	NA	NA	NA	NA	NA
ENSRNA049475351	0	NA	NA	NA	NA	NA
ENSRNA049475354	0	NA	NA	NA	NA	NA
ENSRNA049475361	0	NA	NA	NA	NA	NA
ENSRNA049475368	0	NA	NA	NA	NA	NA
ENSRNA049475374	0	NA	NA	NA	NA	NA
ENSRNA049475382	0	NA	NA	NA	NA	NA
ENSRNA049475389	0	NA	NA	NA	NA	NA
ENSRNA049475395	0	NA	NA	NA	NA	NA
ENSRNA049475403	0	NA	NA	NA	NA	NA
ENSRNA049475412	0	NA	NA	NA	NA	NA
ENSRNA049475415	0	NA	NA	NA	NA	NA
ENSRNA049475420	0	NA	NA	NA	NA	NA
ENSRNA049475428	0	NA	NA	NA	NA	NA
ENSRNA049475433	0	NA	NA	NA	NA	NA
ENSRNA049475440	0	NA	NA	NA	NA	NA
ENSRNA049475447	0	NA	NA	NA	NA	NA
ENSRNA049475452	0	NA	NA	NA	NA	NA
ENSRNA049475454	0	NA	NA	NA	NA	NA
ENSRNA049475460	0	NA	NA	NA	NA	NA
ENSRNA049475465	0	NA	NA	NA	NA	NA
ENSRNA049475469	0	NA	NA	NA	NA	NA
ENSRNA049475480	0	NA	NA	NA	NA	NA
ENSRNA049475489	0	NA	NA	NA	NA	NA
ENSRNA049475500	0	NA	NA	NA	NA	NA
ENSRNA049475575	0	NA	NA	NA	NA	NA
ENSRNA049475592	0	NA	NA	NA	NA	NA
ENSRNA049475602	0	NA	NA	NA	NA	NA
ENSRNA049475619	0	NA	NA	NA	NA	NA
ENSRNA049475631	0	NA	NA	NA	NA	NA
ENSRNA049475677	0	NA	NA	NA	NA	NA
ENSRNA049475684	0	NA	NA	NA	NA	NA
ENSRNA049475689	0	NA	NA	NA	NA	NA
ENSRNA049475695	0	NA	NA	NA	NA	NA
ENSRNA049475701	0	NA	NA	NA	NA	NA
ENSRNA049475715	0	NA	NA	NA	NA	NA
ENSRNA049475720	0	NA	NA	NA	NA	NA
ENSRNA049475726	0	NA	NA	NA	NA	NA
ENSRNA049475731	0	NA	NA	NA	NA	NA
ENSRNA049475757	0	NA	NA	NA	NA	NA
ENSRNA049475823	0	NA	NA	NA	NA	NA
ENSRNA049475834	0	NA	NA	NA	NA	NA
ENSRNA049475843	0	NA	NA	NA	NA	NA
ENSRNA049475857	0	NA	NA	NA	NA	NA
ENSRNA049475862	0	NA	NA	NA	NA	NA
ENSRNA049475919	0	NA	NA	NA	NA	NA
ENSRNA049475930	0	NA	NA	NA	NA	NA
ENSRNA049475944	0,185695221563102	-0,0676512171992266	0,157028293471952	-0,430821832826644	0,666597923325053	NA
ENSRNA049475950	0	NA	NA	NA	NA	NA
ENSRNA049475955	0	NA	NA	NA	NA	NA
ENSRNA049475964	0	NA	NA	NA	NA	NA
ENSRNA049475971	0	NA	NA	NA	NA	NA
ENSRNA049476044	0	NA	NA	NA	NA	NA
ENSRNA049476058	0	NA	NA	NA	NA	NA
ENSRNA049476067	0	NA	NA	NA	NA	NA
ENSRNA049476078	0	NA	NA	NA	NA	NA
ENSRNA049476083	0	NA	NA	NA	NA	NA
ENSRNA049476086	0	NA	NA	NA	NA	NA
ENSRNA049476096	0	NA	NA	NA	NA	NA
ENSRNA049476104	0	NA	NA	NA	NA	NA
ENSRNA049476114	0	NA	NA	NA	NA	NA
ENSRNA049476183	0	NA	NA	NA	NA	NA
ENSRNA049476188	0	NA	NA	NA	NA	NA
ENSRNA049476201	0	NA	NA	NA	NA	NA
ENSRNA049476209	0	NA	NA	NA	NA	NA
ENSRNA049476255	0	NA	NA	NA	NA	NA
ENSRNA049476265	0	NA	NA	NA	NA	NA
ENSRNA049476273	0	NA	NA	NA	NA	NA
ENSRNA049476286	0	NA	NA	NA	NA	NA
ENSRNA049476289	0	NA	NA	NA	NA	NA
ENSRNA049476293	0	NA	NA	NA	NA	NA
ENSRNA049476301	0	NA	NA	NA	NA	NA
ENSRNA049476307	0	NA	NA	NA	NA	NA
ENSRNA049476316	0	NA	NA	NA	NA	NA
ENSRNA049476319	0	NA	NA	NA	NA	NA
ENSRNA049476324	0	NA	NA	NA	NA	NA
ENSRNA049476335	0	NA	NA	NA	NA	NA
ENSRNA049476340	0	NA	NA	NA	NA	NA
ENSRNA049476352	0	NA	NA	NA	NA	NA
ENSRNA049476356	0	NA	NA	NA	NA	NA
ENSRNA049476364	0	NA	NA	NA	NA	NA
ENSRNA049476388	0	NA	NA	NA	NA	NA
ENSRNA049476404	0	NA	NA	NA	NA	NA
ENSRNA049476411	0	NA	NA	NA	NA	NA
ENSRNA049476419	0	NA	NA	NA	NA	NA
ENSRNA049476430	0	NA	NA	NA	NA	NA
ENSRNA049476437	0	NA	NA	NA	NA	NA
ENSRNA049476444	0	NA	NA	NA	NA	NA
ENSRNA049476447	0	NA	NA	NA	NA	NA
ENSRNA049476452	0	NA	NA	NA	NA	NA
ENSRNA049476493	0	NA	NA	NA	NA	NA
ENSRNA049476498	0	NA	NA	NA	NA	NA
ENSRNA049476502	0	NA	NA	NA	NA	NA
ENSRNA049476508	0	NA	NA	NA	NA	NA
ENSRNA049476514	0	NA	NA	NA	NA	NA
ENSRNA049476519	0	NA	NA	NA	NA	NA
ENSRNA049476535	0	NA	NA	NA	NA	NA
ENSRNA049761202	0	NA	NA	NA	NA	NA
ENSRNA049761204	0	NA	NA	NA	NA	NA
ENSRNA049761207	0	NA	NA	NA	NA	NA
ENSRNA049761210	0	NA	NA	NA	NA	NA
ENSRNA049761212	0	NA	NA	NA	NA	NA
ENSRNA049761214	0	NA	NA	NA	NA	NA
ENSRNA049761216	0	NA	NA	NA	NA	NA
ENSRNA049761424	0	NA	NA	NA	NA	NA
ENSRNA049761426	0	NA	NA	NA	NA	NA
ENSRNA049761428	0	NA	NA	NA	NA	NA
ENSRNA049761430	0	NA	NA	NA	NA	NA
ENSRNA049761432	0	NA	NA	NA	NA	NA
ENSRNA049761434	0	NA	NA	NA	NA	NA
ENSRNA049761436	0	NA	NA	NA	NA	NA
EPlORYSAT000373567	0	NA	NA	NA	NA	NA
EPlORYSAT000373575	0	NA	NA	NA	NA	NA
EPlORYSAT000373605	0	NA	NA	NA	NA	NA
EPlORYSAT000373608	0	NA	NA	NA	NA	NA
EPlORYSAT000373609	0	NA	NA	NA	NA	NA
EPlORYSAT000373610	0	NA	NA	NA	NA	NA
EPlORYSAT000373611	0	NA	NA	NA	NA	NA
EPlORYSAT000373612	0	NA	NA	NA	NA	NA
EPlORYSAT000373613	0	NA	NA	NA	NA	NA
EPlORYSAT000373614	0	NA	NA	NA	NA	NA
EPlORYSAT000373615	0	NA	NA	NA	NA	NA
EPlORYSAT000373616	0	NA	NA	NA	NA	NA
EPlORYSAT000373617	0	NA	NA	NA	NA	NA
EPlORYSAT000373618	0	NA	NA	NA	NA	NA
EPlORYSAT000373619	0	NA	NA	NA	NA	NA
EPlORYSAT000373620	0	NA	NA	NA	NA	NA
EPlORYSAT000373621	0	NA	NA	NA	NA	NA
EPlORYSAT000373622	0	NA	NA	NA	NA	NA
EPlORYSAT000373623	0	NA	NA	NA	NA	NA
EPlORYSAT000373624	0	NA	NA	NA	NA	NA
EPlORYSAT000373625	0	NA	NA	NA	NA	NA
EPlORYSAT000373626	0	NA	NA	NA	NA	NA
EPlORYSAT000373627	0	NA	NA	NA	NA	NA
EPlORYSAT000373628	0	NA	NA	NA	NA	NA
EPlORYSAT000373629	0	NA	NA	NA	NA	NA
EPlORYSAT000373630	0	NA	NA	NA	NA	NA
EPlORYSAT000373631	0	NA	NA	NA	NA	NA
EPlORYSAT000373632	0	NA	NA	NA	NA	NA
EPlORYSAT000373633	0	NA	NA	NA	NA	NA
EPlORYSAT000373634	0	NA	NA	NA	NA	NA
EPlORYSAT000373635	0	NA	NA	NA	NA	NA
EPlORYSAT000373636	0	NA	NA	NA	NA	NA
EPlORYSAT000373637	0	NA	NA	NA	NA	NA
EPlORYSAT000373638	0	NA	NA	NA	NA	NA
EPlORYSAT000373639	0	NA	NA	NA	NA	NA
EPlORYSAT000373640	0	NA	NA	NA	NA	NA
EPlORYSAT000373641	0	NA	NA	NA	NA	NA
EPlORYSAT000373642	0	NA	NA	NA	NA	NA
EPlORYSAT000373643	0	NA	NA	NA	NA	NA
EPlORYSAT000373644	0	NA	NA	NA	NA	NA
EPlORYSAT000373645	0	NA	NA	NA	NA	NA
EPlORYSAT000373646	0	NA	NA	NA	NA	NA
EPlORYSAT000373647	0	NA	NA	NA	NA	NA
EPlORYSAT000373648	0	NA	NA	NA	NA	NA
EPlORYSAT000373649	0	NA	NA	NA	NA	NA
EPlORYSAT000373650	0	NA	NA	NA	NA	NA
EPlORYSAT000373651	0	NA	NA	NA	NA	NA
EPlORYSAT000373652	0	NA	NA	NA	NA	NA
EPlORYSAT000373653	0	NA	NA	NA	NA	NA
EPlORYSAT000373654	0	NA	NA	NA	NA	NA
EPlORYSAT000373655	0	NA	NA	NA	NA	NA
EPlORYSAT000373656	0	NA	NA	NA	NA	NA
EPlORYSAT000373657	0	NA	NA	NA	NA	NA
EPlORYSAT000373658	0	NA	NA	NA	NA	NA
EPlORYSAT000373659	0	NA	NA	NA	NA	NA
EPlORYSAT000373660	0	NA	NA	NA	NA	NA
EPlORYSAT000373661	0	NA	NA	NA	NA	NA
EPlORYSAT000373662	0	NA	NA	NA	NA	NA
EPlORYSAT000373663	0	NA	NA	NA	NA	NA
EPlORYSAT000373664	0	NA	NA	NA	NA	NA
EPlORYSAT000373665	0	NA	NA	NA	NA	NA
EPlORYSAT000373666	0	NA	NA	NA	NA	NA
EPlORYSAT000373667	0	NA	NA	NA	NA	NA
EPlORYSAT000373668	0	NA	NA	NA	NA	NA
EPlORYSAT000373669	0	NA	NA	NA	NA	NA
EPlORYSAT000373670	0	NA	NA	NA	NA	NA
EPlORYSAT000373671	0	NA	NA	NA	NA	NA
EPlORYSAT000373672	0	NA	NA	NA	NA	NA
EPlORYSAT000373673	0	NA	NA	NA	NA	NA
EPlORYSAT000373782	0	NA	NA	NA	NA	NA
EPlORYSAT000373783	0	NA	NA	NA	NA	NA
EPlORYSAT000373784	0	NA	NA	NA	NA	NA
EPlORYSAT000373785	0	NA	NA	NA	NA	NA
EPlORYSAT000373786	0	NA	NA	NA	NA	NA
EPlORYSAT000373787	0	NA	NA	NA	NA	NA
EPlORYSAT000373788	0	NA	NA	NA	NA	NA
EPlORYSAT000373789	0	NA	NA	NA	NA	NA
EPlORYSAT000373790	0	NA	NA	NA	NA	NA
EPlORYSAT000373791	0	NA	NA	NA	NA	NA
EPlORYSAT000373792	0	NA	NA	NA	NA	NA
EPlORYSAT000373793	0	NA	NA	NA	NA	NA
EPlORYSAT000373794	0	NA	NA	NA	NA	NA
EPlORYSAT000373795	0	NA	NA	NA	NA	NA
EPlORYSAT000373796	0	NA	NA	NA	NA	NA
EPlORYSAT000373797	0	NA	NA	NA	NA	NA
EPlORYSAT000373798	0	NA	NA	NA	NA	NA
EPlORYSAT000373799	0	NA	NA	NA	NA	NA
EPlORYSAT000373800	0	NA	NA	NA	NA	NA
EPlORYSAT000373801	0	NA	NA	NA	NA	NA
EPlORYSAT000373802	0	NA	NA	NA	NA	NA
EPlORYSAT000373803	0	NA	NA	NA	NA	NA
EPlORYSAT000373804	0	NA	NA	NA	NA	NA
EPlORYSAT000373805	0	NA	NA	NA	NA	NA
EPlORYSAT000373806	0	NA	NA	NA	NA	NA
EPlORYSAT000373807	0	NA	NA	NA	NA	NA
EPlORYSAT000373808	0	NA	NA	NA	NA	NA
EPlORYSAT000373809	0	NA	NA	NA	NA	NA
EPlORYSAT000373810	0	NA	NA	NA	NA	NA
EPlORYSAT000373811	0	NA	NA	NA	NA	NA
EPlORYSAT000373812	0	NA	NA	NA	NA	NA
EPlORYSAT000373813	0	NA	NA	NA	NA	NA
EPlORYSAT000373814	0	NA	NA	NA	NA	NA
EPlORYSAT000373815	0	NA	NA	NA	NA	NA
EPlORYSAT000373816	0	NA	NA	NA	NA	NA
EPlORYSAT000373817	0	NA	NA	NA	NA	NA
EPlORYSAT000373818	0	NA	NA	NA	NA	NA
EPlORYSAT000373819	0	NA	NA	NA	NA	NA
EPlORYSAT000373820	0	NA	NA	NA	NA	NA
EPlORYSAT000373821	0	NA	NA	NA	NA	NA
EPlORYSAT000373822	0	NA	NA	NA	NA	NA
EPlORYSAT000373823	0	NA	NA	NA	NA	NA
EPlORYSAT000373824	0	NA	NA	NA	NA	NA
EPlORYSAT000373825	0	NA	NA	NA	NA	NA
EPlORYSAT000373826	0	NA	NA	NA	NA	NA
EPlORYSAT000373827	0	NA	NA	NA	NA	NA
EPlORYSAT000373828	0	NA	NA	NA	NA	NA
EPlORYSAT000373829	0	NA	NA	NA	NA	NA
EPlORYSAT000373830	0	NA	NA	NA	NA	NA
EPlORYSAT000373831	0	NA	NA	NA	NA	NA
EPlORYSAT000373832	0	NA	NA	NA	NA	NA
EPlORYSAT000373833	0	NA	NA	NA	NA	NA
EPlORYSAT000373834	0	NA	NA	NA	NA	NA
EPlORYSAT000373835	0	NA	NA	NA	NA	NA
EPlORYSAT000373836	0	NA	NA	NA	NA	NA
EPlORYSAT000373837	0	NA	NA	NA	NA	NA
EPlORYSAT000373838	0	NA	NA	NA	NA	NA
EPlORYSAT000373839	0	NA	NA	NA	NA	NA
EPlORYSAT000373840	0	NA	NA	NA	NA	NA
EPlORYSAT000373841	0	NA	NA	NA	NA	NA
EPlORYSAT000373842	0	NA	NA	NA	NA	NA
EPlORYSAT000373843	0	NA	NA	NA	NA	NA
EPlORYSAT000373844	0	NA	NA	NA	NA	NA
EPlORYSAT000373845	0	NA	NA	NA	NA	NA
EPlORYSAT000373846	0	NA	NA	NA	NA	NA
EPlORYSAT000373847	0	NA	NA	NA	NA	NA
EPlORYSAT000373848	0	NA	NA	NA	NA	NA
EPlORYSAT000373849	0	NA	NA	NA	NA	NA
EPlORYSAT000373850	0	NA	NA	NA	NA	NA
EPlORYSAT000373851	0	NA	NA	NA	NA	NA
EPlORYSAT000373852	0	NA	NA	NA	NA	NA
EPlORYSAT000373853	0	NA	NA	NA	NA	NA
EPlORYSAT000373854	0	NA	NA	NA	NA	NA
EPlORYSAT000373855	0	NA	NA	NA	NA	NA
EPlORYSAT000373856	0	NA	NA	NA	NA	NA
EPlORYSAT000373857	0	NA	NA	NA	NA	NA
EPlORYSAT000373858	0	NA	NA	NA	NA	NA
EPlORYSAT000373859	0	NA	NA	NA	NA	NA
EPlORYSAT000373860	0	NA	NA	NA	NA	NA
EPlORYSAT000373861	0	NA	NA	NA	NA	NA
EPlORYSAT000373862	0	NA	NA	NA	NA	NA
EPlORYSAT000373863	0	NA	NA	NA	NA	NA
EPlORYSAT000373864	0	NA	NA	NA	NA	NA
EPlORYSAT000373865	0	NA	NA	NA	NA	NA
EPlORYSAT000373866	0	NA	NA	NA	NA	NA
EPlORYSAT000373867	0	NA	NA	NA	NA	NA
EPlORYSAT000373868	0	NA	NA	NA	NA	NA
EPlORYSAT000373869	0	NA	NA	NA	NA	NA
EPlORYSAT000373870	0	NA	NA	NA	NA	NA
EPlORYSAT000373871	0	NA	NA	NA	NA	NA
EPlORYSAT000373872	0	NA	NA	NA	NA	NA
EPlORYSAT000373873	0	NA	NA	NA	NA	NA
EPlOSAG00000000001	3,0662175281273	0,286709455246068	0,386162680192072	0,74245769970175	0,45781007159605	NA
EPlOSAG00000000002	0	NA	NA	NA	NA	NA
EPlOSAG00000000003	0	NA	NA	NA	NA	NA
EPlOSAG00000000004	0	NA	NA	NA	NA	NA
EPlOSAG00000000005	0	NA	NA	NA	NA	NA
EPlOSAG00000000006	0	NA	NA	NA	NA	NA
EPlOSAG00000000007	0	NA	NA	NA	NA	NA
EPlOSAG00000000008	0	NA	NA	NA	NA	NA
EPlOSAG00000000009	0	NA	NA	NA	NA	NA
EPlOSAG00000000010	0	NA	NA	NA	NA	NA
EPlOSAG00000000011	0	NA	NA	NA	NA	NA
EPlOSAG00000000012	0	NA	NA	NA	NA	NA
EPlOSAG00000000013	0	NA	NA	NA	NA	NA
EPlOSAG00000000014	0	NA	NA	NA	NA	NA
EPlOSAG00000000015	0,222011710508602	-0,0676512171992266	0,157028293471952	-0,430821832826644	0,666597923325053	NA
EPlOSAG00000000016	0	NA	NA	NA	NA	NA
EPlOSAG00000000017	0	NA	NA	NA	NA	NA
EPlOSAG00000000018	0	NA	NA	NA	NA	NA
EPlOSAG00000000019	0	NA	NA	NA	NA	NA
EPlOSAG00000000020	0	NA	NA	NA	NA	NA
EPlOSAG00000000021	0	NA	NA	NA	NA	NA
EPlOSAG00000000022	0	NA	NA	NA	NA	NA
EPlOSAG00000000023	0	NA	NA	NA	NA	NA
EPlOSAG00000000024	0	NA	NA	NA	NA	NA
EPlOSAG00000000025	0	NA	NA	NA	NA	NA
EPlOSAG00000000026	0	NA	NA	NA	NA	NA
EPlOSAG00000000027	0	NA	NA	NA	NA	NA
EPlOSAG00000000028	0	NA	NA	NA	NA	NA
EPlOSAG00000000029	2,25793619679686	-0,11000147012098	0,379393585481833	-0,289940247622471	0,77186195030835	NA
EPlOSAG00000000030	0,493423519147613	0,173884354879718	0,217009277471936	0,801276133930288	0,422971804213606	NA
EPlOSAG00000000031	0	NA	NA	NA	NA	NA
EPlOSAG00000000032	0,970860261833552	0,0912012997573738	0,294594463632885	0,3095825312964	0,756878442096838	NA
EPlOSAG00000000033	1,22040257004074	-0,126938493284256	0,294254238643912	-0,431390534489015	0,666184431252375	NA
EPlOSAG00000000034	0	NA	NA	NA	NA	NA
EPlOSAG00000000035	0	NA	NA	NA	NA	NA
EPlOSAG00000000036	0	NA	NA	NA	NA	NA
EPlOSAG00000000037	0	NA	NA	NA	NA	NA
EPlOSAG00000000038	0	NA	NA	NA	NA	NA
EPlOSAG00000000039	0	NA	NA	NA	NA	NA
EPlOSAG00000000040	0	NA	NA	NA	NA	NA
EPlOSAG00000000041	0	NA	NA	NA	NA	NA
EPlOSAG00000000042	0	NA	NA	NA	NA	NA
EPlOSAG00000000043	0	NA	NA	NA	NA	NA
EPlOSAG00000000044	0,136385460863097	0,00637263023555242	0,157028293471952	0,0405826879643869	0,967628585789191	NA
EPlOSAG00000000045	0	NA	NA	NA	NA	NA
EPlOSAG00000000046	0	NA	NA	NA	NA	NA
EPlOSAG00000000047	0	NA	NA	NA	NA	NA
EPlOSAG00000000048	0	NA	NA	NA	NA	NA
EPlOSAG00000000049	0	NA	NA	NA	NA	NA
EPlOSAG00000000050	0	NA	NA	NA	NA	NA
EPlOSAG00000000051	0	NA	NA	NA	NA	NA
EPlOSAG00000000052	0	NA	NA	NA	NA	NA
EPlOSAG00000000053	0	NA	NA	NA	NA	NA
EPlOSAG00000000054	0,110326298710709	0,00637263023555241	0,157028293471952	0,0405826879643869	0,967628585789191	NA
EPlOSAG00000000055	0	NA	NA	NA	NA	NA
EPlOSAG00000000056	0	NA	NA	NA	NA	NA
EPlOSAG00000000057	0	NA	NA	NA	NA	NA
EPlOSAG00000000058	0	NA	NA	NA	NA	NA
EPlOSAG00000000059	0	NA	NA	NA	NA	NA
EPlOSAG00000000060	0	NA	NA	NA	NA	NA
EPlOSAG00000000061	0	NA	NA	NA	NA	NA
EPlOSAG00000000062	0	NA	NA	NA	NA	NA
EPlOSAG00000000063	0	NA	NA	NA	NA	NA
EPlOSAG00000000064	0	NA	NA	NA	NA	NA
EPlOSAG00000000065	0	NA	NA	NA	NA	NA
EPlOSAG00000000066	0	NA	NA	NA	NA	NA
EPlOSAG00000000067	0	NA	NA	NA	NA	NA
EPlOSAG00000000068	0	NA	NA	NA	NA	NA
EPlOSAG00000000069	0	NA	NA	NA	NA	NA
EPlOSAG00000000070	0	NA	NA	NA	NA	NA
EPlOSAG00000000071	0	NA	NA	NA	NA	NA
EPlOSAG00000000072	0	NA	NA	NA	NA	NA
EPlOSAG00000000073	0	NA	NA	NA	NA	NA
EPlOSAG00000000074	0	NA	NA	NA	NA	NA
EPlOSAG00000000075	0	NA	NA	NA	NA	NA
EPlOSAG00000000076	0	NA	NA	NA	NA	NA
EPlOSAG00000000077	0	NA	NA	NA	NA	NA
EPlOSAG00000000078	0	NA	NA	NA	NA	NA
EPlOSAG00000000079	0	NA	NA	NA	NA	NA
EPlOSAG00000000080	0	NA	NA	NA	NA	NA
EPlOSAG00000000081	0	NA	NA	NA	NA	NA
EPlOSAG00000000082	0	NA	NA	NA	NA	NA
EPlOSAG00000000083	0	NA	NA	NA	NA	NA
EPlOSAG00000000084	0	NA	NA	NA	NA	NA
EPlOSAG00000000085	0	NA	NA	NA	NA	NA
EPlOSAG00000000086	0	NA	NA	NA	NA	NA
EPlOSAG00000000087	0,132105461712124	0,00637263023555242	0,157028293471952	0,040582687964387	0,967628585789191	NA
EPlOSAG00000000088	0	NA	NA	NA	NA	NA
EPlOSAG00000000089	0	NA	NA	NA	NA	NA
EPlOSAG00000000090	0	NA	NA	NA	NA	NA
EPlOSAG00000000091	0	NA	NA	NA	NA	NA
EPlOSAG00000000092	0	NA	NA	NA	NA	NA
EPlOSAG00000000093	0	NA	NA	NA	NA	NA
EPlOSAG00000000094	0	NA	NA	NA	NA	NA
EPlOSAG00000000095	0	NA	NA	NA	NA	NA
EPlOSAG00000000096	0	NA	NA	NA	NA	NA
EPlOSAG00000000097	0	NA	NA	NA	NA	NA
EPlOSAG00000000098	0	NA	NA	NA	NA	NA
EPlOSAG00000000099	0	NA	NA	NA	NA	NA
EPlOSAG00000000100	0	NA	NA	NA	NA	NA
EPlOSAG00000000101	0	NA	NA	NA	NA	NA
EPlOSAG00000000102	0	NA	NA	NA	NA	NA
EPlOSAG00000000103	0	NA	NA	NA	NA	NA
EPlOSAG00000000104	0	NA	NA	NA	NA	NA
EPlOSAG00000000105	0	NA	NA	NA	NA	NA
EPlOSAG00000000106	0	NA	NA	NA	NA	NA
EPlOSAG00000000107	0	NA	NA	NA	NA	NA
EPlOSAG00000000108	0	NA	NA	NA	NA	NA
EPlOSAG00000000109	0	NA	NA	NA	NA	NA
EPlOSAG00000000110	0	NA	NA	NA	NA	NA
EPlOSAG00000000111	0	NA	NA	NA	NA	NA
EPlOSAG00000000112	0	NA	NA	NA	NA	NA
EPlOSAG00000000113	0	NA	NA	NA	NA	NA
EPlOSAG00000000114	0	NA	NA	NA	NA	NA
EPlOSAG00000000115	0	NA	NA	NA	NA	NA
EPlOSAG00000000116	0	NA	NA	NA	NA	NA
EPlOSAG00000000117	0,268490922575221	0,0580491976236358	0,177694715972331	0,326679368635108	0,743910406290312	NA
EPlOSAG00000000118	0	NA	NA	NA	NA	NA
EPlOSAG00000000119	0,246711759573806	0,0518851115583514	0,17341871138668	0,299189811430791	0,764795222761122	NA
EPlOSAG00000000120	0,606598081165411	-0,149328367640679	0,238981408963884	-0,624853490855628	0,532067219665099	NA
EPlOSAG00000000121	0	NA	NA	NA	NA	NA
EPlOSAG00000000122	0	NA	NA	NA	NA	NA
EPlOSAG00000000123	0	NA	NA	NA	NA	NA
EPlOSAG00000000124	0	NA	NA	NA	NA	NA
EPlOSAG00000000125	0	NA	NA	NA	NA	NA
EPlOSAG00000000126	0	NA	NA	NA	NA	NA
EPlOSAG00000000127	0	NA	NA	NA	NA	NA
EPlOSAG00000000128	0	NA	NA	NA	NA	NA
EPlOSAG00000000129	0	NA	NA	NA	NA	NA
EPlOSAG00000000130	0	NA	NA	NA	NA	NA
EPlOSAG00000000131	0	NA	NA	NA	NA	NA
EPlOSAG00000000132	0	NA	NA	NA	NA	NA
EPlOSAG00000000133	0	NA	NA	NA	NA	NA
EPlOSAG00000000134	0	NA	NA	NA	NA	NA
EPlOSAG00000000135	0	NA	NA	NA	NA	NA
EPlOSAG00000000136	0	NA	NA	NA	NA	NA
EPlOSAG00000000137	0	NA	NA	NA	NA	NA
EPlOSAG00000000138	0	NA	NA	NA	NA	NA
EPlOSAG00000000139	0	NA	NA	NA	NA	NA
EPlOSAG00000000140	0	NA	NA	NA	NA	NA
EPlOSAG00000000141	0	NA	NA	NA	NA	NA
EPlOSAG00000000142	0	NA	NA	NA	NA	NA
EPlOSAG00000000143	0	NA	NA	NA	NA	NA
EPlOSAG00000000144	0	NA	NA	NA	NA	NA
EPlOSAG00000000145	0	NA	NA	NA	NA	NA
EPlOSAG00000000146	0	NA	NA	NA	NA	NA
EPlOSAG00000000147	0	NA	NA	NA	NA	NA
EPlOSAG00000000148	2,87775344266174	-0,207343739919326	0,388059421040944	-0,534309254400111	0,59312759049617	NA
EPlOSAG00000000149	0,136385460863097	0,00637263023555242	0,157028293471952	0,0405826879643869	0,967628585789191	NA
EPlOSAG00000000150	0	NA	NA	NA	NA	NA
EPlOSAG00000000151	0	NA	NA	NA	NA	NA
EPlOSAG00000000152	0	NA	NA	NA	NA	NA
EPlOSAG00000000153	0	NA	NA	NA	NA	NA
EPlOSAG00000000154	0	NA	NA	NA	NA	NA
EPlOSAG00000000155	0	NA	NA	NA	NA	NA
EPlOSAG00000000156	0	NA	NA	NA	NA	NA
EPlOSAG00000000157	0	NA	NA	NA	NA	NA
EPlOSAG00000000158	0	NA	NA	NA	NA	NA
EPlOSAG00000000159	0	NA	NA	NA	NA	NA
EPlOSAG00000000160	0	NA	NA	NA	NA	NA
EPlOSAG00000000161	0	NA	NA	NA	NA	NA
EPlOSAG00000000162	0	NA	NA	NA	NA	NA
EPlOSAG00000000163	0	NA	NA	NA	NA	NA
EPlOSAG00000000164	0	NA	NA	NA	NA	NA
EPlOSAG00000000165	0	NA	NA	NA	NA	NA
EPlOSAG00000000166	0	NA	NA	NA	NA	NA
EPlOSAG00000000167	0	NA	NA	NA	NA	NA
EPlOSAG00000000168	0	NA	NA	NA	NA	NA
EPlOSAG00000000169	0	NA	NA	NA	NA	NA
EPlOSAG00000000170	0	NA	NA	NA	NA	NA
EPlOSAG00000000171	0	NA	NA	NA	NA	NA
EPlOSAG00000000172	0	NA	NA	NA	NA	NA
EPlOSAG00000000173	0	NA	NA	NA	NA	NA
EPlOSAG00000000174	0	NA	NA	NA	NA	NA
EPlOSAG00000000175	0	NA	NA	NA	NA	NA
EPlOSAG00000000176	0	NA	NA	NA	NA	NA
EPlOSAG00000000177	0	NA	NA	NA	NA	NA
EPlOSAG00000000178	0	NA	NA	NA	NA	NA
EPlOSAG00000000179	0	NA	NA	NA	NA	NA
EPlOSAG00000000180	0	NA	NA	NA	NA	NA
EPlOSAG00000000181	0	NA	NA	NA	NA	NA
EPlOSAG00000000182	0	NA	NA	NA	NA	NA
EPlOSAG00000000183	0	NA	NA	NA	NA	NA
EPlOSAG00000000184	0	NA	NA	NA	NA	NA
EPlOSAG00000000185	0	NA	NA	NA	NA	NA
EPlOSAG00000000186	0	NA	NA	NA	NA	NA
EPlOSAG00000000187	0	NA	NA	NA	NA	NA
EPlOSAG00000000188	0	NA	NA	NA	NA	NA
EPlOSAG00000000189	0	NA	NA	NA	NA	NA
EPlOSAG00000000190	0	NA	NA	NA	NA	NA
EPlOSAG00000000191	0	NA	NA	NA	NA	NA
EPlOSAG00000000192	0	NA	NA	NA	NA	NA
EPlOSAG00000000193	0	NA	NA	NA	NA	NA
EPlOSAG00000000194	0	NA	NA	NA	NA	NA
EPlOSAG00000000195	0	NA	NA	NA	NA	NA
EPlOSAG00000000196	0	NA	NA	NA	NA	NA
EPlOSAG00000000197	0	NA	NA	NA	NA	NA
EPlOSAG00000000198	0	NA	NA	NA	NA	NA
EPlOSAG00000000199	0	NA	NA	NA	NA	NA
EPlOSAG00000000200	0	NA	NA	NA	NA	NA
EPlOSAG00000000201	0	NA	NA	NA	NA	NA
EPlOSAG00000000202	0	NA	NA	NA	NA	NA
EPlOSAG00000000203	0	NA	NA	NA	NA	NA
EPlOSAG00000000204	0	NA	NA	NA	NA	NA
EPlOSAG00000000205	0,136385460863097	0,00637263023555242	0,157028293471952	0,0405826879643869	0,967628585789191	NA
EPlOSAG00000000206	0	NA	NA	NA	NA	NA
EPlOSAG00000000207	0	NA	NA	NA	NA	NA
EPlOSAG00000000208	0	NA	NA	NA	NA	NA
EPlOSAG00000000209	0	NA	NA	NA	NA	NA
EPlOSAG00000000210	0	NA	NA	NA	NA	NA
EPlOSAG00000000211	0	NA	NA	NA	NA	NA
EPlOSAG00000000212	0,185695221563102	-0,0676512171992266	0,157028293471952	-0,430821832826644	0,666597923325053	NA
EPlOSAG00000000213	0	NA	NA	NA	NA	NA
EPlOSAG00000000214	0	NA	NA	NA	NA	NA
EPlOSAG00000000215	0	NA	NA	NA	NA	NA
EPlOSAG00000000216	0	NA	NA	NA	NA	NA
EPlOSAG00000000217	0	NA	NA	NA	NA	NA
EPlOSAG00000000218	0	NA	NA	NA	NA	NA
EPlOSAG00000000219	0,132105461712124	0,00637263023555242	0,157028293471952	0,040582687964387	0,967628585789191	NA
EPlOSAG00000000220	0	NA	NA	NA	NA	NA
EPlOSAG00000000221	0	NA	NA	NA	NA	NA
EPlOSAG00000000222	0	NA	NA	NA	NA	NA
EPlOSAG00000000223	0	NA	NA	NA	NA	NA
EPlOSAG00000000224	0	NA	NA	NA	NA	NA
EPlOSAG00000000225	0	NA	NA	NA	NA	NA
EPlOSAG00000000226	0	NA	NA	NA	NA	NA
EPlOSAG00000000227	0	NA	NA	NA	NA	NA
EPlOSAG00000000228	0	NA	NA	NA	NA	NA
EPlOSAG00000000229	0	NA	NA	NA	NA	NA
EPlOSAG00000000230	0	NA	NA	NA	NA	NA
EPlOSAG00000000231	0	NA	NA	NA	NA	NA
EPlOSAG00000000232	0	NA	NA	NA	NA	NA
EPlOSAG00000000233	0	NA	NA	NA	NA	NA
EPlOSAG00000000234	0	NA	NA	NA	NA	NA
EPlOSAG00000000235	0	NA	NA	NA	NA	NA
EPlOSAG00000000236	0	NA	NA	NA	NA	NA
EPlOSAG00000000237	0	NA	NA	NA	NA	NA
EPlOSAG00000000238	0	NA	NA	NA	NA	NA
EPlOSAG00000000239	0	NA	NA	NA	NA	NA
EPlOSAG00000000240	0	NA	NA	NA	NA	NA
EPlOSAG00000000241	0,132105461712124	0,00637263023555242	0,157028293471952	0,040582687964387	0,967628585789191	NA
EPlOSAG00000000242	0	NA	NA	NA	NA	NA
EPlOSAG00000000243	0	NA	NA	NA	NA	NA
EPlOSAG00000000244	0	NA	NA	NA	NA	NA
EPlOSAG00000000245	0	NA	NA	NA	NA	NA
EPlOSAG00000000246	0	NA	NA	NA	NA	NA
EPlOSAG00000000247	0	NA	NA	NA	NA	NA
EPlOSAG00000000248	0	NA	NA	NA	NA	NA
EPlOSAG00000000249	0,132105461712124	0,00637263023555242	0,157028293471952	0,040582687964387	0,967628585789191	NA
EPlOSAG00000000250	0	NA	NA	NA	NA	NA
EPlOSAG00000000251	0	NA	NA	NA	NA	NA
EPlOSAG00000000252	0	NA	NA	NA	NA	NA
EPlOSAG00000000253	0	NA	NA	NA	NA	NA
EPlOSAG00000000254	0,110326298710709	0,00637263023555241	0,157028293471952	0,0405826879643869	0,967628585789191	NA
EPlOSAG00000000255	0	NA	NA	NA	NA	NA
EPlOSAG00000000256	0	NA	NA	NA	NA	NA
EPlOSAG00000000257	0,132105461712124	0,00637263023555242	0,157028293471952	0,040582687964387	0,967628585789191	NA
EPlOSAG00000000258	0	NA	NA	NA	NA	NA
EPlOSAG00000000259	0	NA	NA	NA	NA	NA
EPlOSAG00000000260	0	NA	NA	NA	NA	NA
EPlOSAG00000000261	0	NA	NA	NA	NA	NA
EPlOSAG00000000262	0	NA	NA	NA	NA	NA
EPlOSAG00000000263	0	NA	NA	NA	NA	NA
EPlOSAG00000000264	0	NA	NA	NA	NA	NA
EPlOSAG00000000265	0	NA	NA	NA	NA	NA
EPlOSAG00000000266	0	NA	NA	NA	NA	NA
EPlOSAG00000000267	0	NA	NA	NA	NA	NA
EPlOSAG00000000268	1,12587810668931	-0,15055563061346	0,287614635232116	-0,52346303758832	0,600652066523618	NA
EPlOSAG00000000269	0	NA	NA	NA	NA	NA
EPlOSAG00000000270	0	NA	NA	NA	NA	NA
EPlOSAG00000000271	0	NA	NA	NA	NA	NA
EPlOSAG00000000272	0	NA	NA	NA	NA	NA
EPlOSAG00000000273	0	NA	NA	NA	NA	NA
EPlOSAG00000000274	0	NA	NA	NA	NA	NA
EPlOSAG00000000275	0	NA	NA	NA	NA	NA
EPlOSAG00000000276	0	NA	NA	NA	NA	NA
EPlOSAG00000000277	0	NA	NA	NA	NA	NA
EPlOSAG00000000278	0	NA	NA	NA	NA	NA
EPlOSAG00000000279	0	NA	NA	NA	NA	NA
EPlOSAG00000000280	0	NA	NA	NA	NA	NA
EPlOSAG00000000281	0	NA	NA	NA	NA	NA
EPlOSAG00000000282	0	NA	NA	NA	NA	NA
EPlOSAG00000000283	0	NA	NA	NA	NA	NA
EPlOSAG00000000284	0	NA	NA	NA	NA	NA
EPlOSAG00000000285	0	NA	NA	NA	NA	NA
EPlOSAG00000000286	0	NA	NA	NA	NA	NA
EPlOSAG00000000287	0,428126981985935	0,00486604013291303	0,221264689699481	0,0219919415950282	0,982454383660365	NA
EPlOSAG00000000288	0	NA	NA	NA	NA	NA
EPlOSAG00000000289	0	NA	NA	NA	NA	NA
EPlOSAG00000000290	0	NA	NA	NA	NA	NA
EPlOSAG00000000291	0	NA	NA	NA	NA	NA
EPlOSAG00000000292	0	NA	NA	NA	NA	NA
EPlOSAG00000000293	0	NA	NA	NA	NA	NA
EPlOSAG00000000294	0	NA	NA	NA	NA	NA
EPlOSAG00000000295	0	NA	NA	NA	NA	NA
EPlOSAG00000000296	0	NA	NA	NA	NA	NA
EPlOSAG00000000297	0,242431760422833	0,0513345789826306	0,172539620491448	0,297523425845109	0,766066926040736	NA
EPlOSAG00000000298	0	NA	NA	NA	NA	NA
EPlOSAG00000000299	0	NA	NA	NA	NA	NA
EPlOSAG00000000300	0	NA	NA	NA	NA	NA
EPlOSAG00000000301	0,136385460863097	0,00637263023555242	0,157028293471952	0,0405826879643869	0,967628585789191	NA
EPlOSAG00000000302	0	NA	NA	NA	NA	NA
EPlOSAG00000000303	0,132105461712124	0,00637263023555242	0,157028293471952	0,040582687964387	0,967628585789191	NA
EPlOSAG00000000304	0	NA	NA	NA	NA	NA
EPlOSAG00000000305	0	NA	NA	NA	NA	NA
EPlOSAG00000000306	0	NA	NA	NA	NA	NA
EPlOSAG00000000307	0	NA	NA	NA	NA	NA
EPlOSAG00000000308	0	NA	NA	NA	NA	NA
EPlOSAG00000000309	0	NA	NA	NA	NA	NA
EPlOSAG00000000310	0	NA	NA	NA	NA	NA
EPlOSAG00000000311	0	NA	NA	NA	NA	NA
EPlOSAG00000000312	0,110326298710709	0,00637263023555241	0,157028293471952	0,0405826879643869	0,967628585789191	NA
EPlOSAG00000000313	0,490502633083823	0,0142637429711945	0,228209201494751	0,0625029266031703	0,950162331406508	NA
EPlOSAG00000000314	0	NA	NA	NA	NA	NA
EPlOSAG00000000315	0	NA	NA	NA	NA	NA
EPlOSAG00000000316	0	NA	NA	NA	NA	NA
EPlOSAG00000000317	0	NA	NA	NA	NA	NA
EPlOSAG00000000318	8,64735264267479	-0,32658442458935	0,402527710086452	-0,81133401851815	0,41717387919763	0,671443912499466
EPlOSAG00000000319	0	NA	NA	NA	NA	NA
EPlOSAG00000000320	0,222011710508602	-0,0676512171992266	0,157028293471952	-0,430821832826644	0,666597923325053	NA
EPlOSAG00000000321	0	NA	NA	NA	NA	NA
EPlOSAG00000000322	0	NA	NA	NA	NA	NA
EPlOSAG00000000323	0	NA	NA	NA	NA	NA
EPlOSAG00000000324	0	NA	NA	NA	NA	NA
EPlOSAG00000000325	0	NA	NA	NA	NA	NA
EPlOSAG00000000326	0	NA	NA	NA	NA	NA
EPlOSAG00000000327	0	NA	NA	NA	NA	NA
EPlOSAG00000000328	0	NA	NA	NA	NA	NA
EPlOSAG00000000329	0	NA	NA	NA	NA	NA
EPlOSAG00000000330	0	NA	NA	NA	NA	NA
EPlOSAG00000000331	1,35669217097828	-0,623585951851908	0,309511129380761	-2,01474484326142	0,0439313909649297	NA
EPlOSAG00000000332	0	NA	NA	NA	NA	NA
EPlOSAG00000000333	0	NA	NA	NA	NA	NA
EPlOSAG00000000334	0	NA	NA	NA	NA	NA
EPlOSAG00000000335	0	NA	NA	NA	NA	NA
EPlOSAG00000000336	0	NA	NA	NA	NA	NA
EPlOSAG00000000337	0,494912669367519	0,00536483245968249	0,229171226009997	0,0234097122622561	0,981323457865069	NA
EPlOSAG00000000338	0	NA	NA	NA	NA	NA
EPlOSAG00000000339	0,222011710508602	-0,0676512171992266	0,157028293471952	-0,430821832826644	0,666597923325053	NA
EPlOSAG00000000340	0	NA	NA	NA	NA	NA
EPlOSAG00000000341	0	NA	NA	NA	NA	NA
EPlOSAG00000000342	0	NA	NA	NA	NA	NA
EPlOSAG00000000343	0	NA	NA	NA	NA	NA
EPlOSAG00000000344	0	NA	NA	NA	NA	NA
EPlOSAG00000000345	0,185695221563102	-0,0676512171992266	0,157028293471952	-0,430821832826644	0,666597923325053	NA
EPlOSAG00000000346	0	NA	NA	NA	NA	NA
EPlOSAG00000000347	0	NA	NA	NA	NA	NA
EPlOSAG00000000348	0	NA	NA	NA	NA	NA
EPlOSAG00000000349	0	NA	NA	NA	NA	NA
EPlOSAG00000000350	0	NA	NA	NA	NA	NA
EPlOSAG00000000351	0	NA	NA	NA	NA	NA
EPlOSAG00000000352	0,222011710508602	-0,0676512171992266	0,157028293471952	-0,430821832826644	0,666597923325053	NA
EPlOSAG00000000353	0	NA	NA	NA	NA	NA
EPlOSAG00000000354	0	NA	NA	NA	NA	NA
EPlOSAG00000000355	0	NA	NA	NA	NA	NA
EPlOSAG00000000356	0	NA	NA	NA	NA	NA
EPlOSAG00000000357	0	NA	NA	NA	NA	NA
EPlOSAG00000000358	0,185695221563102	-0,0676512171992266	0,157028293471952	-0,430821832826644	0,666597923325053	NA
EPlOSAG00000000359	0	NA	NA	NA	NA	NA
EPlOSAG00000000360	0	NA	NA	NA	NA	NA
EPlOSAG00000000361	0,136385460863097	0,00637263023555242	0,157028293471952	0,0405826879643869	0,967628585789191	NA
EPlOSAG00000000362	0	NA	NA	NA	NA	NA
EPlOSAG00000000363	0	NA	NA	NA	NA	NA
EPlOSAG00000000364	0	NA	NA	NA	NA	NA
EPlOSAG00000000365	0	NA	NA	NA	NA	NA
EPlOSAG00000000366	0	NA	NA	NA	NA	NA
EPlOSAG00000000367	0	NA	NA	NA	NA	NA
EPlOSAG00000000368	0,136385460863097	0,00637263023555242	0,157028293471952	0,0405826879643869	0,967628585789191	NA
EPlOSAG00000000369	0	NA	NA	NA	NA	NA
EPlOSAG00000000370	0	NA	NA	NA	NA	NA
EPlOSAG00000000371	0,317800683275226	-0,0432360384136956	0,187940252789954	-0,230052039261739	0,818051332476516	NA
EPlOSAG00000000372	0	NA	NA	NA	NA	NA
EPlOSAG00000000373	1,0244323028975	-0,278984559798506	0,26405236929945	-1,05655010988416	0,290716959902539	NA
EPlOSAG00000000374	0	NA	NA	NA	NA	NA
EPlOSAG00000000375	0	NA	NA	NA	NA	NA
EPlOSAG00000000376	0	NA	NA	NA	NA	NA
EPlOSAG00000000377	0	NA	NA	NA	NA	NA
EPlOSAG00000000378	0	NA	NA	NA	NA	NA
EPlOSAG00000000379	0	NA	NA	NA	NA	NA
EPlOSAG00000000380	0	NA	NA	NA	NA	NA
EPlOSAG00000000381	0	NA	NA	NA	NA	NA
EPlOSAG00000000382	0	NA	NA	NA	NA	NA
EPlOSAG00000000383	0	NA	NA	NA	NA	NA
EPlOSAG00000000384	0	NA	NA	NA	NA	NA
EPlOSAG00000000385	0	NA	NA	NA	NA	NA
EPlOSAG00000000386	0	NA	NA	NA	NA	NA
EPlOSAG00000000387	0,222011710508602	-0,0676512171992266	0,157028293471952	-0,430821832826644	0,666597923325053	NA
EPlOSAG00000000388	0	NA	NA	NA	NA	NA
EPlOSAG00000000389	0	NA	NA	NA	NA	NA
EPlOSAG00000000390	0	NA	NA	NA	NA	NA
EPlOSAG00000000391	0	NA	NA	NA	NA	NA
EPlOSAG00000000392	0	NA	NA	NA	NA	NA
EPlOSAG00000000393	0,132105461712124	0,00637263023555242	0,157028293471952	0,040582687964387	0,967628585789191	NA
EPlOSAG00000000394	0	NA	NA	NA	NA	NA
EPlOSAG00000000395	0	NA	NA	NA	NA	NA
EPlOSAG00000000396	0	NA	NA	NA	NA	NA
EPlOSAG00000000397	0	NA	NA	NA	NA	NA
EPlOSAG00000000398	0	NA	NA	NA	NA	NA
EPlOSAG00000000399	0	NA	NA	NA	NA	NA
EPlOSAG00000000400	0	NA	NA	NA	NA	NA
EPlOSAG00000000401	2,94435167853458	0,274700043868552	0,385288670918359	0,712972024881467	0,475863068265698	NA
EPlOSAG00000000402	0	NA	NA	NA	NA	NA
EPlOSAG00000000403	0	NA	NA	NA	NA	NA
EPlOSAG00000000404	0	NA	NA	NA	NA	NA
EPlOSAG00000000405	0	NA	NA	NA	NA	NA
EPlOSAG00000000406	0	NA	NA	NA	NA	NA
EPlOSAG00000000407	0	NA	NA	NA	NA	NA
EPlOSAG00000000408	0,136385460863097	0,00637263023555242	0,157028293471952	0,0405826879643869	0,967628585789191	NA
EPlOSAG00000000409	0	NA	NA	NA	NA	NA
EPlOSAG00000000410	0	NA	NA	NA	NA	NA
EPlOSAG00000000411	0	NA	NA	NA	NA	NA
EPlOSAG00000000412	0	NA	NA	NA	NA	NA
EPlOSAG00000000413	0	NA	NA	NA	NA	NA
EPlOSAG00000000414	0	NA	NA	NA	NA	NA
EPlOSAG00000000415	0	NA	NA	NA	NA	NA
EPlOSAG00000000416	0	NA	NA	NA	NA	NA
EPlOSAG00000000417	0	NA	NA	NA	NA	NA
EPlOSAG00000000418	0,132105461712124	0,00637263023555242	0,157028293471952	0,040582687964387	0,967628585789191	NA
EPlOSAG00000000419	0	NA	NA	NA	NA	NA
EPlOSAG00000000420	0	NA	NA	NA	NA	NA
EPlOSAG00000000421	0	NA	NA	NA	NA	NA
EPlOSAG00000000422	0	NA	NA	NA	NA	NA
EPlOSAG00000000423	0	NA	NA	NA	NA	NA
EPlOSAG00000000424	0	NA	NA	NA	NA	NA
EPlOSAG00000000425	0	NA	NA	NA	NA	NA
EPlOSAG00000000426	0	NA	NA	NA	NA	NA
EPlOSAG00000000427	0	NA	NA	NA	NA	NA
EPlOSAG00000000428	0	NA	NA	NA	NA	NA
EPlOSAG00000000429	0	NA	NA	NA	NA	NA
EPlOSAG00000000430	0	NA	NA	NA	NA	NA
EPlOSAG00000000431	0	NA	NA	NA	NA	NA
EPlOSAG00000000432	0	NA	NA	NA	NA	NA
EPlOSAG00000000433	0,222011710508602	-0,0676512171992266	0,157028293471952	-0,430821832826644	0,666597923325053	NA
EPlOSAG00000000434	0	NA	NA	NA	NA	NA
EPlOSAG00000000435	0	NA	NA	NA	NA	NA
EPlOSAG00000000436	0	NA	NA	NA	NA	NA
EPlOSAG00000000437	0	NA	NA	NA	NA	NA
EPlOSAG00000000438	0	NA	NA	NA	NA	NA
EPlOSAG00000000439	0	NA	NA	NA	NA	NA
EPlOSAG00000000440	0	NA	NA	NA	NA	NA
EPlOSAG00000000441	0	NA	NA	NA	NA	NA
EPlOSAG00000000442	0	NA	NA	NA	NA	NA
EPlOSAG00000000443	0	NA	NA	NA	NA	NA
EPlOSAG00000000444	0,136385460863097	0,00637263023555242	0,157028293471952	0,0405826879643869	0,967628585789191	NA
EPlOSAG00000000445	0	NA	NA	NA	NA	NA
EPlOSAG00000000446	0	NA	NA	NA	NA	NA
EPlOSAG00000000447	0	NA	NA	NA	NA	NA
EPlOSAG00000000448	0	NA	NA	NA	NA	NA
EPlOSAG00000000449	0	NA	NA	NA	NA	NA
EPlOSAG00000000450	0	NA	NA	NA	NA	NA
EPlOSAG00000000451	0	NA	NA	NA	NA	NA
EPlOSAG00000000452	0	NA	NA	NA	NA	NA
EPlOSAG00000000453	0	NA	NA	NA	NA	NA
EPlOSAG00000000454	0,317800683275226	-0,0432360384136956	0,187940252789954	-0,230052039261739	0,818051332476516	NA
EPlOSAG00000000455	0	NA	NA	NA	NA	NA
EPlOSAG00000000456	0,786524153357634	-0,0221912363245677	0,284264944060654	-0,0780653288005598	0,937776086607883	NA
EPlOSAG00000000457	0	NA	NA	NA	NA	NA
EPlOSAG00000000458	0	NA	NA	NA	NA	NA
EPlOSAG00000000459	0	NA	NA	NA	NA	NA
EPlOSAG00000000460	0	NA	NA	NA	NA	NA
EPlOSAG00000000461	0	NA	NA	NA	NA	NA
EPlOSAG00000000462	0	NA	NA	NA	NA	NA
EPlOSAG00000000463	0	NA	NA	NA	NA	NA
EPlOSAG00000000464	5,88029537681523	-0,0728118070692535	0,408058962842243	-0,178434524663052	0,858381737580737	0,941810850172806
EPlOSAG00000000465	0	NA	NA	NA	NA	NA
EPlOSAG00000000466	0	NA	NA	NA	NA	NA
EPlOSAG00000000467	0	NA	NA	NA	NA	NA
EPlOSAG00000000468	0	NA	NA	NA	NA	NA
EPlOSAG00000000469	0	NA	NA	NA	NA	NA
EPlOSAG00000000470	0	NA	NA	NA	NA	NA
EPlOSAG00000000471	0	NA	NA	NA	NA	NA
EPlOSAG00000000472	0	NA	NA	NA	NA	NA
EPlOSAG00000000473	0	NA	NA	NA	NA	NA
EPlOSAG00000000474	0	NA	NA	NA	NA	NA
EPlOSAG00000000475	0	NA	NA	NA	NA	NA
EPlOSAG00000000476	0	NA	NA	NA	NA	NA
EPlOSAG00000000477	0	NA	NA	NA	NA	NA
EPlOSAG00000000478	0	NA	NA	NA	NA	NA
EPlOSAG00000000479	0	NA	NA	NA	NA	NA
EPlOSAG00000000480	0	NA	NA	NA	NA	NA
EPlOSAG00000000481	0	NA	NA	NA	NA	NA
EPlOSAG00000000482	0	NA	NA	NA	NA	NA
EPlOSAG00000000483	0	NA	NA	NA	NA	NA
EPlOSAG00000000484	0	NA	NA	NA	NA	NA
EPlOSAG00000000485	0,110326298710709	0,00637263023555241	0,157028293471952	0,0405826879643869	0,967628585789191	NA
EPlOSAG00000000486	0	NA	NA	NA	NA	NA
EPlOSAG00000000487	0	NA	NA	NA	NA	NA
EPlOSAG00000000488	0	NA	NA	NA	NA	NA
EPlOSAG00000000489	0	NA	NA	NA	NA	NA
EPlOSAG00000000490	0	NA	NA	NA	NA	NA
EPlOSAG00000000491	0	NA	NA	NA	NA	NA
EPlOSAG00000000492	0	NA	NA	NA	NA	NA
EPlOSAG00000000493	0	NA	NA	NA	NA	NA
EPlOSAG00000000494	0	NA	NA	NA	NA	NA
EPlOSAG00000000495	0	NA	NA	NA	NA	NA
EPlOSAG00000000496	0	NA	NA	NA	NA	NA
EPlOSAG00000000497	0,676197854646925	-0,0806466025506411	0,261184125246621	-0,308772987157972	0,75749421884525	NA
EPlOSAG00000000498	0	NA	NA	NA	NA	NA
EPlOSAG00000000499	0	NA	NA	NA	NA	NA
EPlOSAG00000000500	0	NA	NA	NA	NA	NA
EPlOSAG00000000501	0	NA	NA	NA	NA	NA
EPlOSAG00000000502	0	NA	NA	NA	NA	NA
EPlOSAG00000000503	0	NA	NA	NA	NA	NA
EPlOSAG00000000504	0	NA	NA	NA	NA	NA
EPlOSAG00000000505	0	NA	NA	NA	NA	NA
EPlOSAG00000000506	0	NA	NA	NA	NA	NA
EPlOSAG00000000507	0	NA	NA	NA	NA	NA
EPlOSAG00000000508	0	NA	NA	NA	NA	NA
EPlOSAG00000000509	0	NA	NA	NA	NA	NA
EPlOSAG00000000510	0	NA	NA	NA	NA	NA
EPlOSAG00000000511	0	NA	NA	NA	NA	NA
EPlOSAG00000000512	0	NA	NA	NA	NA	NA
EPlOSAG00000000513	0	NA	NA	NA	NA	NA
EPlOSAG00000000514	0,222011710508602	-0,0676512171992266	0,157028293471952	-0,430821832826644	0,666597923325053	NA
EPlOSAG00000000515	0	NA	NA	NA	NA	NA
EPlOSAG00000000516	0	NA	NA	NA	NA	NA
EPlOSAG00000000517	0	NA	NA	NA	NA	NA
EPlOSAG00000000518	0	NA	NA	NA	NA	NA
EPlOSAG00000000519	0,136385460863097	0,00637263023555242	0,157028293471952	0,0405826879643869	0,967628585789191	NA
EPlOSAG00000000520	0	NA	NA	NA	NA	NA
EPlOSAG00000000521	0	NA	NA	NA	NA	NA
EPlOSAG00000000522	0	NA	NA	NA	NA	NA
EPlOSAG00000000523	0	NA	NA	NA	NA	NA
EPlOSAG00000000524	0	NA	NA	NA	NA	NA
EPlOSAG00000000525	0,222011710508602	-0,0676512171992266	0,157028293471952	-0,430821832826644	0,666597923325053	NA
EPlOSAG00000000526	0	NA	NA	NA	NA	NA
EPlOSAG00000000527	0	NA	NA	NA	NA	NA
EPlOSAG00000000528	0	NA	NA	NA	NA	NA
EPlOSAG00000000529	0	NA	NA	NA	NA	NA
EPlOSAG00000000530	0	NA	NA	NA	NA	NA
EPlOSAG00000000531	2,50926617092562	0,144126851891057	0,383915091845189	0,375413352984767	0,707353075661953	NA
EPlOSAG00000000532	0	NA	NA	NA	NA	NA
EPlOSAG00000000533	0	NA	NA	NA	NA	NA
EPlOSAG00000000534	0	NA	NA	NA	NA	NA
EPlOSAG00000000535	0	NA	NA	NA	NA	NA
EPlOSAG00000000536	0	NA	NA	NA	NA	NA
EPlOSAG00000000537	0	NA	NA	NA	NA	NA
EPlOSAG00000000538	0	NA	NA	NA	NA	NA
EPlOSAG00000000539	0	NA	NA	NA	NA	NA
EPlOSAG00000000540	0	NA	NA	NA	NA	NA
EPlOSAG00000000541	0	NA	NA	NA	NA	NA
EPlOSAG00000000542	0	NA	NA	NA	NA	NA
EPlOSAG00000000543	0	NA	NA	NA	NA	NA
EPlOSAG00000000544	0	NA	NA	NA	NA	NA
EPlOSAG00000000545	0	NA	NA	NA	NA	NA
EPlOSAG00000000546	0	NA	NA	NA	NA	NA
EPlOSAG00000000547	0	NA	NA	NA	NA	NA
EPlOSAG00000000548	0,185695221563102	-0,0676512171992266	0,157028293471952	-0,430821832826644	0,666597923325053	NA
EPlOSAG00000000549	0	NA	NA	NA	NA	NA
EPlOSAG00000000550	0	NA	NA	NA	NA	NA
EPlOSAG00000000551	0	NA	NA	NA	NA	NA
EPlOSAG00000000552	0	NA	NA	NA	NA	NA
EPlOSAG00000000553	0	NA	NA	NA	NA	NA
EPlOSAG00000000554	0	NA	NA	NA	NA	NA
EPlOSAG00000000555	0	NA	NA	NA	NA	NA
EPlOSAG00000000556	0	NA	NA	NA	NA	NA
EPlOSAG00000000557	0	NA	NA	NA	NA	NA
EPlOSAG00000000558	0	NA	NA	NA	NA	NA
EPlOSAG00000000559	0	NA	NA	NA	NA	NA
EPlOSAG00000000560	0	NA	NA	NA	NA	NA
EPlOSAG00000000561	0	NA	NA	NA	NA	NA
EPlOSAG00000000562	0	NA	NA	NA	NA	NA
EPlOSAG00000000563	0	NA	NA	NA	NA	NA
EPlOSAG00000000564	0	NA	NA	NA	NA	NA
EPlOSAG00000000565	0	NA	NA	NA	NA	NA
EPlOSAG00000000566	0	NA	NA	NA	NA	NA
EPlOSAG00000000567	0	NA	NA	NA	NA	NA
EPlOSAG00000000568	0	NA	NA	NA	NA	NA
EPlOSAG00000000569	0	NA	NA	NA	NA	NA
EPlOSAG00000000570	0	NA	NA	NA	NA	NA
EPlOSAG00000000571	0	NA	NA	NA	NA	NA
EPlOSAG00000000572	0,222011710508602	-0,0676512171992266	0,157028293471952	-0,430821832826644	0,666597923325053	NA
EPlOSAG00000000573	0	NA	NA	NA	NA	NA
EPlOSAG00000000574	0	NA	NA	NA	NA	NA
EPlOSAG00000000575	0	NA	NA	NA	NA	NA
EPlOSAG00000000576	0	NA	NA	NA	NA	NA
EPlOSAG00000000577	0	NA	NA	NA	NA	NA
EPlOSAG00000000578	0	NA	NA	NA	NA	NA
EPlOSAG00000000579	0	NA	NA	NA	NA	NA
EPlOSAG00000000580	0	NA	NA	NA	NA	NA
EPlOSAG00000000581	0	NA	NA	NA	NA	NA
EPlOSAG00000000582	0	NA	NA	NA	NA	NA
EPlOSAG00000000583	0	NA	NA	NA	NA	NA
EPlOSAG00000000584	0	NA	NA	NA	NA	NA
EPlOSAG00000000585	0	NA	NA	NA	NA	NA
EPlOSAG00000000586	0	NA	NA	NA	NA	NA
EPlOSAG00000000587	0	NA	NA	NA	NA	NA
EPlOSAG00000000588	0	NA	NA	NA	NA	NA
EPlOSAG00000000589	0	NA	NA	NA	NA	NA
EPlOSAG00000000590	0	NA	NA	NA	NA	NA
EPlOSAG00000000591	0	NA	NA	NA	NA	NA
EPlOSAG00000000592	0	NA	NA	NA	NA	NA
EPlOSAG00000000593	0	NA	NA	NA	NA	NA
EPlOSAG00000000594	0	NA	NA	NA	NA	NA
EPlOSAG00000000595	0	NA	NA	NA	NA	NA
EPlOSAG00000000596	0	NA	NA	NA	NA	NA
EPlOSAG00000000597	0	NA	NA	NA	NA	NA
EPlOSAG00000000598	0,222011710508602	-0,0676512171992266	0,157028293471952	-0,430821832826644	0,666597923325053	NA
EPlOSAG00000000599	0	NA	NA	NA	NA	NA
EPlOSAG00000000600	0	NA	NA	NA	NA	NA
EPlOSAG00000000601	0	NA	NA	NA	NA	NA
EPlOSAG00000000602	0	NA	NA	NA	NA	NA
EPlOSAG00000000603	0	NA	NA	NA	NA	NA
EPlOSAG00000000604	0	NA	NA	NA	NA	NA
EPlOSAG00000000605	0	NA	NA	NA	NA	NA
EPlOSAG00000000606	0	NA	NA	NA	NA	NA
EPlOSAG00000000607	0	NA	NA	NA	NA	NA
EPlOSAG00000000608	0	NA	NA	NA	NA	NA
EPlOSAG00000000609	0	NA	NA	NA	NA	NA
EPlOSAG00000000610	0,110326298710709	0,00637263023555241	0,157028293471952	0,0405826879643869	0,967628585789191	NA
EPlOSAG00000000611	0	NA	NA	NA	NA	NA
EPlOSAG00000000612	0	NA	NA	NA	NA	NA
EPlOSAG00000000613	0	NA	NA	NA	NA	NA
EPlOSAG00000000614	0	NA	NA	NA	NA	NA
EPlOSAG00000000615	0	NA	NA	NA	NA	NA
EPlOSAG00000000616	0	NA	NA	NA	NA	NA
EPlOSAG00000000617	0	NA	NA	NA	NA	NA
EPlOSAG00000000618	0	NA	NA	NA	NA	NA
EPlOSAG00000000619	0	NA	NA	NA	NA	NA
EPlOSAG00000000620	0	NA	NA	NA	NA	NA
EPlOSAG00000000621	0	NA	NA	NA	NA	NA
EPlOSAG00000000622	0	NA	NA	NA	NA	NA
EPlOSAG00000000623	0	NA	NA	NA	NA	NA
EPlOSAG00000000624	0	NA	NA	NA	NA	NA
EPlOSAG00000000625	0	NA	NA	NA	NA	NA
EPlOSAG00000000626	0	NA	NA	NA	NA	NA
EPlOSAG00000000627	0	NA	NA	NA	NA	NA
EPlOSAG00000000628	0	NA	NA	NA	NA	NA
EPlOSAG00000000629	0	NA	NA	NA	NA	NA
EPlOSAG00000000630	0	NA	NA	NA	NA	NA
EPlOSAG00000000631	0	NA	NA	NA	NA	NA
EPlOSAG00000000632	0	NA	NA	NA	NA	NA
EPlOSAG00000000633	0	NA	NA	NA	NA	NA
EPlOSAG00000000634	0	NA	NA	NA	NA	NA
EPlOSAG00000000635	0	NA	NA	NA	NA	NA
EPlOSAG00000000636	0	NA	NA	NA	NA	NA
EPlOSAG00000000637	0	NA	NA	NA	NA	NA
EPlOSAG00000000638	0	NA	NA	NA	NA	NA
EPlOSAG00000000639	0	NA	NA	NA	NA	NA
EPlOSAG00000000640	0	NA	NA	NA	NA	NA
EPlOSAG00000000641	0	NA	NA	NA	NA	NA
EPlOSAG00000000642	0	NA	NA	NA	NA	NA
EPlOSAG00000000643	0	NA	NA	NA	NA	NA
EPlOSAG00000000644	0	NA	NA	NA	NA	NA
EPlOSAG00000000645	0	NA	NA	NA	NA	NA
EPlOSAG00000000646	0	NA	NA	NA	NA	NA
EPlOSAG00000000647	0	NA	NA	NA	NA	NA
EPlOSAG00000000648	0	NA	NA	NA	NA	NA
EPlOSAG00000000649	0,252480908944685	-0,0689558711118197	0,158474015699924	-0,435124148317096	0,663472316090626	NA
EPlOSAG00000000650	0	NA	NA	NA	NA	NA
EPlOSAG00000000651	0	NA	NA	NA	NA	NA
EPlOSAG00000000652	0	NA	NA	NA	NA	NA
EPlOSAG00000000653	0	NA	NA	NA	NA	NA
EPlOSAG00000000654	0	NA	NA	NA	NA	NA
EPlOSAG00000000655	0	NA	NA	NA	NA	NA
EPlOSAG00000000656	0	NA	NA	NA	NA	NA
EPlOSAG00000000657	0	NA	NA	NA	NA	NA
EPlOSAG00000000658	0,136385460863097	0,00637263023555242	0,157028293471952	0,0405826879643869	0,967628585789191	NA
EPlOSAG00000000659	0	NA	NA	NA	NA	NA
EPlOSAG00000000660	0	NA	NA	NA	NA	NA
EPlOSAG00000000661	0	NA	NA	NA	NA	NA
EPlOSAG00000000662	0	NA	NA	NA	NA	NA
EPlOSAG00000000663	0	NA	NA	NA	NA	NA
EPlOSAG00000000664	0	NA	NA	NA	NA	NA
EPlOSAG00000000665	0	NA	NA	NA	NA	NA
EPlOSAG00000000666	0	NA	NA	NA	NA	NA
EPlOSAG00000000667	0	NA	NA	NA	NA	NA
EPlOSAG00000000668	0	NA	NA	NA	NA	NA
EPlOSAG00000000669	0	NA	NA	NA	NA	NA
EPlOSAG00000000670	0	NA	NA	NA	NA	NA
EPlOSAG00000000671	0	NA	NA	NA	NA	NA
EPlOSAG00000000672	0	NA	NA	NA	NA	NA
EPlOSAG00000000673	0	NA	NA	NA	NA	NA
EPlOSAG00000000674	0	NA	NA	NA	NA	NA
EPlOSAG00000000675	0	NA	NA	NA	NA	NA
EPlOSAG00000000676	0	NA	NA	NA	NA	NA
EPlOSAG00000000677	0	NA	NA	NA	NA	NA
EPlOSAG00000000678	0	NA	NA	NA	NA	NA
EPlOSAG00000000679	0	NA	NA	NA	NA	NA
EPlOSAG00000000680	0	NA	NA	NA	NA	NA
EPlOSAG00000000681	0	NA	NA	NA	NA	NA
EPlOSAG00000000682	0	NA	NA	NA	NA	NA
EPlOSAG00000000683	0	NA	NA	NA	NA	NA
EPlOSAG00000000684	0	NA	NA	NA	NA	NA
EPlOSAG00000000685	0	NA	NA	NA	NA	NA
EPlOSAG00000000686	0	NA	NA	NA	NA	NA
EPlOSAG00000000687	0	NA	NA	NA	NA	NA
EPlOSAG00000000688	0	NA	NA	NA	NA	NA
EPlOSAG00000000689	0	NA	NA	NA	NA	NA
EPlOSAG00000000690	0	NA	NA	NA	NA	NA
EPlOSAG00000000691	0	NA	NA	NA	NA	NA
EPlOSAG00000000692	0	NA	NA	NA	NA	NA
EPlOSAG00000000693	0	NA	NA	NA	NA	NA
EPlOSAG00000000694	0	NA	NA	NA	NA	NA
EPlOSAG00000000695	0	NA	NA	NA	NA	NA
EPlOSAG00000000696	0	NA	NA	NA	NA	NA
EPlOSAG00000000697	0	NA	NA	NA	NA	NA
EPlOSAG00000000698	0	NA	NA	NA	NA	NA
EPlOSAG00000000699	0	NA	NA	NA	NA	NA
EPlOSAG00000000700	0	NA	NA	NA	NA	NA
EPlOSAG00000000701	0	NA	NA	NA	NA	NA
EPlOSAG00000000702	0	NA	NA	NA	NA	NA
EPlOSAG00000000703	0	NA	NA	NA	NA	NA
EPlOSAG00000000704	0	NA	NA	NA	NA	NA
EPlOSAG00000000705	0	NA	NA	NA	NA	NA
EPlOSAG00000000706	0	NA	NA	NA	NA	NA
EPlOSAG00000000707	0	NA	NA	NA	NA	NA
EPlOSAG00000000708	0	NA	NA	NA	NA	NA
EPlOSAG00000000709	0	NA	NA	NA	NA	NA
EPlOSAG00000000710	0,136385460863097	0,00637263023555242	0,157028293471952	0,0405826879643869	0,967628585789191	NA
EPlOSAG00000000711	0	NA	NA	NA	NA	NA
EPlOSAG00000000712	0	NA	NA	NA	NA	NA
EPlOSAG00000000713	0	NA	NA	NA	NA	NA
EPlOSAG00000000714	0	NA	NA	NA	NA	NA
EPlOSAG00000000715	0	NA	NA	NA	NA	NA
EPlOSAG00000000716	0	NA	NA	NA	NA	NA
EPlOSAG00000000717	0	NA	NA	NA	NA	NA
EPlOSAG00000000718	0	NA	NA	NA	NA	NA
EPlOSAG00000000719	0	NA	NA	NA	NA	NA
EPlOSAG00000000720	0	NA	NA	NA	NA	NA
EPlOSAG00000000721	0	NA	NA	NA	NA	NA
EPlOSAG00000000722	0	NA	NA	NA	NA	NA
EPlOSAG00000000723	0	NA	NA	NA	NA	NA
EPlOSAG00000000724	0	NA	NA	NA	NA	NA
EPlOSAG00000000725	0	NA	NA	NA	NA	NA
EPlOSAG00000000726	0	NA	NA	NA	NA	NA
EPlOSAG00000000727	0	NA	NA	NA	NA	NA
EPlOSAG00000000728	0	NA	NA	NA	NA	NA
EPlOSAG00000000729	0	NA	NA	NA	NA	NA
EPlOSAG00000000730	0	NA	NA	NA	NA	NA
EPlOSAG00000000731	0	NA	NA	NA	NA	NA
EPlOSAG00000000732	0	NA	NA	NA	NA	NA
EPlOSAG00000000733	0	NA	NA	NA	NA	NA
EPlOSAG00000000734	0	NA	NA	NA	NA	NA
EPlOSAG00000000735	0	NA	NA	NA	NA	NA
EPlOSAG00000000736	0	NA	NA	NA	NA	NA
EPlOSAG00000000737	0	NA	NA	NA	NA	NA
EPlOSAG00000000738	0	NA	NA	NA	NA	NA
EPlOSAG00000000739	0	NA	NA	NA	NA	NA
EPlOSAG00000000740	0	NA	NA	NA	NA	NA
EPlOSAG00000000741	0	NA	NA	NA	NA	NA
EPlOSAG00000000742	0	NA	NA	NA	NA	NA
EPlOSAG00000000743	0	NA	NA	NA	NA	NA
EPlOSAG00000000744	0	NA	NA	NA	NA	NA
EPlOSAG00000000745	0	NA	NA	NA	NA	NA
EPlOSAG00000000746	0	NA	NA	NA	NA	NA
EPlOSAG00000000747	0	NA	NA	NA	NA	NA
EPlOSAG00000000748	0	NA	NA	NA	NA	NA
EPlOSAG00000000749	0	NA	NA	NA	NA	NA
EPlOSAG00000000750	0	NA	NA	NA	NA	NA
EPlOSAG00000000751	0,110326298710709	0,00637263023555241	0,157028293471952	0,0405826879643869	0,967628585789191	NA
EPlOSAG00000000752	0	NA	NA	NA	NA	NA
EPlOSAG00000000753	0	NA	NA	NA	NA	NA
EPlOSAG00000000754	0	NA	NA	NA	NA	NA
EPlOSAG00000000755	0	NA	NA	NA	NA	NA
[truncated: 88,162 more rows]
