# Supplementary material for: Cucurbitaceae COld Peeling Extracts (CCOPEs) Protect Plants From Root-Knot Nematode Infections Through Induced Resistance and Nematicidal Effects
Source: Front Plant Sci. 2022 Jan 26;12:785699. doi: 10.3389/fpls.2021.785699 (PMC8826469; doi:10.3389/fpls.2021.785699)
Supplement: Supplementary file 2 [file Table_2.XLSX]

## Sheet: 1dpt - Mapman
Supplementary Table 2. Complete outcomes of MapMan (Thimm et al., 2004) and gene ontology (GO)-enrichment analyses (Thimm et al., 2004), obtained when investigating the mRNA sequencing data of rice plants treated with Cucurbitaceae COld Peeling Extract (CCOPE) derived from melon (Cucumis melo var. cantalupensis; mCOPE). Input datasets for the here-displayed analyses can be found in Supplementary …
bin	name	elements	p-value
1	PS	145	9.68305568020802E-7
1.1	PS.lightreaction	88	1.1985099440700225E-7
1.1.1	PS.lightreaction.photosystem II	39	0.001475402071872151
1.1.1.1	PS.lightreaction.photosystem II.LHC-II	14	0.08336375458061913
1.1.1.2	PS.lightreaction.photosystem II.PSII polypeptide subunits	25	0.02974097363058015
1.1.2	PS.lightreaction.photosystem I	12	9.160836381647735E-4
1.1.2.1	PS.lightreaction.photosystem I.LHC-I	2	0.686628138030671
1.1.2.2	PS.lightreaction.photosystem I.PSI polypeptide subunits	9	0.0015282087405725177
1.1.3	PS.lightreaction.cytochrome b6/f	2	0.6612086136228497
1.1.3.1	PS.lightreaction.cytochrome b6/f.iron sulfur subunit	1	0.4334069843829699
1.1.4	PS.lightreaction.ATP synthase	4	0.45940393063221563
1.1.4.3	PS.lightreaction.ATP synthase.epsilon chain	1	0.8976836293002307
1.1.4.4	PS.lightreaction.ATP synthase.gamma chain	1	0.8095122547849759
1.1.4.9	PS.lightreaction.ATP synthase.subunit B_ (ATPX)	1	0.37542854460178593
1.1.5	PS.lightreaction.other electron carrier (ox/red)	19	0.6985450222891185
1.1.5.1	PS.lightreaction.other electron carrier (ox/red).plastocyanin	1	0.5499946463988287
1.1.5.2	PS.lightreaction.other electron carrier (ox/red).ferredoxin	11	0.9059705691820644
1.1.5.3	PS.lightreaction.other electron carrier (ox/red).ferredoxin reductase	3	0.6199754133530709
1.1.5.4	PS.lightreaction.other electron carrier (ox/red).ferredoxin oxireductase	3	0.9476646504743016
1.1.6	PS.lightreaction.NADH DH	4	0.8666089815488125
1.1.30	PS.lightreaction.state transition	2	0.4969309942095708
1.1.40	PS.lightreaction.cyclic electron flow-chlororespiration	6	0.07542072614806107
1.2	PS.photorespiration	20	0.6626919141855004
1.2.2	PS.photorespiration.glycolate oxydase	6	0.4956885505109566
1.2.3	PS.photorespiration.aminotransferases peroxisomal	1	0.44007316210147995
1.2.4	PS.photorespiration.glycine cleavage	4	0.799291660046626
1.2.4.1	PS.photorespiration.glycine cleavage.P subunit	1	0.4969309942095708
1.2.4.4	PS.photorespiration.glycine cleavage.H protein	3	0.48758680032779267
1.2.5	PS.photorespiration.serine hydroxymethyltransferase	1	0.985420062302376
1.2.6	PS.photorespiration.hydroxypyruvate reductase	6	0.9205162626102376
1.2.7	PS.photorespiration.glycerate kinase	1	0.48758680032779267
1.3	PS.calvin cycle	36	0.6135932406695989
1.3.2	PS.calvin cycle.rubisco small subunit	4	0.13751480259195975
1.3.3	PS.calvin cycle.phosphoglycerate kinase	5	0.4497934574435707
1.3.4	PS.calvin cycle.GAP	3	0.5413006508825982
1.3.5	PS.calvin cycle.TPI	3	0.3706777252741129
1.3.6	PS.calvin cycle.aldolase	7	0.6803383302624404
1.3.7	PS.calvin cycle.FBPase	3	0.7708910826608443
1.3.8	PS.calvin cycle.transketolase	2	0.363559003137965
1.3.11	PS.calvin cycle.RPE	2	0.8174744885856642
1.3.12	PS.calvin cycle.PRK	1	0.48758680032779267
1.3.13	PS.calvin cycle.rubisco interacting	4	0.13751480259195975
2	major CHO metabolism	100	0.6655146712293649
2.1	major CHO metabolism.synthesis	34	0.9957702882424802
2.1.1	major CHO metabolism.synthesis.sucrose	7	0.8324499101494288
2.1.1.1	major CHO metabolism.synthesis.sucrose.SPS	4	0.9957702882424802
2.1.1.2	major CHO metabolism.synthesis.sucrose.SPP	3	0.7524879820161005
2.1.2	major CHO metabolism.synthesis.starch	27	0.92696233072407
2.1.2.1	major CHO metabolism.synthesis.starch.AGPase	7	0.48758680032779267
2.1.2.2	major CHO metabolism.synthesis.starch.starch synthase	9	0.8976836293002307
2.1.2.3	major CHO metabolism.synthesis.starch.starch branching	3	0.8693407561014523
2.1.2.4	major CHO metabolism.synthesis.starch.debranching	2	0.34405277499392906
2.1.2.60	major CHO metabolism.synthesis.starch.ADP Glucose Phosphorylase	1	0.48077434819499737
2.2	major CHO metabolism.degradation	66	0.5816101046321893
2.2.1	major CHO metabolism.degradation.sucrose	36	0.7787938362920789
2.2.1.1	major CHO metabolism.degradation.sucrose.fructokinase	5	0.9995132000716623
2.2.1.3	major CHO metabolism.degradation.sucrose.invertases	16	0.8508881455845031
2.2.1.3.1	major CHO metabolism.degradation.sucrose.invertases.neutral	8	0.7254551591638705
2.2.1.3.2	major CHO metabolism.degradation.sucrose.invertases.cell wall	6	0.7622962717584912
2.2.1.3.3	major CHO metabolism.degradation.sucrose.invertases.vacuolar	4	0.35537597830604456
2.2.1.4	major CHO metabolism.degradation.sucrose.hexokinase	9	0.9946558523763336
2.2.1.5	major CHO metabolism.degradation.sucrose.Susy	5	0.7112835743016145
2.2.1.99	major CHO metabolism.degradation.sucrose.misc	1	0.9912668046513932
2.2.2	major CHO metabolism.degradation.starch	30	0.13963065844227804
2.2.2.1	major CHO metabolism.degradation.starch.starch cleavage	18	0.01441934172435137
2.2.2.1.1	major CHO metabolism.degradation.starch.starch cleavage.alpha amylase	1	0.46910398548420285
2.2.2.1.2	major CHO metabolism.degradation.starch.starch cleavage.beta amylase	8	0.2943349651862346
2.2.2.2	major CHO metabolism.degradation.starch.starch phosphorylase	2	0.48077434819499737
2.2.2.3	major CHO metabolism.degradation.starch.glucan water dikinase	1	0.7998528539738775
2.2.2.4	major CHO metabolism.degradation.starch.D enzyme	4	0.8047974198950519
2.2.2.6	major CHO metabolism.degradation.starch.transporter	1	0.7772068022994784
2.2.2.8	major CHO metabolism.degradation.starch.ISA3	1	0.7772068022994784
2.2.2.10	major CHO metabolism.degradation.starch.laforin like phosphoglucan phosphatase (SEX4)	3	0.7112835743016145
3	minor CHO metabolism	108	0.5593756250792061
3.1	minor CHO metabolism.raffinose family	9	0.08694656658542063
3.1.1	minor CHO metabolism.raffinose family.galactinol synthases	2	0.21506889266690202
3.1.1.2	minor CHO metabolism.raffinose family.galactinol synthases.putative	2	0.21506889266690202
3.1.2	minor CHO metabolism.raffinose family.raffinose synthases	7	0.3319569723325428
3.1.2.1	minor CHO metabolism.raffinose family.raffinose synthases.known	1	0.7843458956541361
3.1.2.2	minor CHO metabolism.raffinose family.raffinose synthases.putative	6	0.18069518806920315
3.2	minor CHO metabolism.trehalose	20	0.296646482449436
3.2.1	minor CHO metabolism.trehalose.TPS	7	0.8599598581510453
3.2.2	minor CHO metabolism.trehalose.TPP	8	0.023348434833936997
3.2.3	minor CHO metabolism.trehalose.potential TPS/TPP	6	0.8463481179971578
3.2.4	minor CHO metabolism.trehalose.trehalase	1	0.6591978878582033
3.3	minor CHO metabolism.sugar alcohols	1	0.5003230110727195
3.4	minor CHO metabolism.myo-inositol	9	0.6633878421515844
3.4.2	minor CHO metabolism.myo-inositol.InsP-Kinases	2	0.5338914536170345
3.4.3	minor CHO metabolism.myo-inositol.InsP Synthases	2	0.8463481179971578
3.4.4	minor CHO metabolism.myo-inositol.myo inositol oxygenases	1	0.40984876772126344
3.4.5	minor CHO metabolism.myo-inositol.inositol phosphatase	4	0.637569514167274
3.5	minor CHO metabolism.others	46	0.40990439538200646
3.6	minor CHO metabolism.callose	12	0.6985450222891185
3.7	minor CHO metabolism.sugar kinases	3	0.9957702882424802
3.8	minor CHO metabolism.galactose	6	0.9957702882424802
3.8.1	minor CHO metabolism.galactose.galactokinases	1	0.48758680032779267
3.8.2	minor CHO metabolism.galactose.alpha-galactosidases	4	0.9946558523763336
3.8.3	minor CHO metabolism.galactose.galactose-1-phosphate uridyl transferases	1	0.48077434819499737
3.99	minor CHO metabolism.misc	2	0.4742129249008923
4	glycolysis	42	0.03284554821829046
4.1	glycolysis.cytosolic branch	18	0.01408286992858708
4.1.6	glycolysis.cytosolic branch.fructose-2,6-bisphosphatase (Fru2,6BisPase)	2	0.6633878421515844
4.1.8	glycolysis.cytosolic branch.glyceraldehyde 3-phosphate dehydrogenase (GAP-DH)	5	0.12858406812075635
4.1.12	glycolysis.cytosolic branch.phosphoglycerate mutase	4	0.7513453683480769
4.1.13	glycolysis.cytosolic branch.enolase	5	0.03784363864171463
4.1.16	glycolysis.cytosolic branch.phospho-enol-pyruvate carboxylase kinase (PPCK)	2	0.482203176482618
4.2	glycolysis.plastid branch	19	0.4684569450567544
4.2.2	glycolysis.plastid branch.phosphoglucomutase (PGM)	2	0.8754839493581013
4.2.3	glycolysis.plastid branch.glucose-6-phosphate isomerase	4	0.7949745728057895
4.2.4	glycolysis.plastid branch.phosphofructokinase (PFK)	9	0.45682925724653095
4.2.14	glycolysis.plastid branch.pyruvate kinase (PK)	4	0.9466435414116164
4.3	glycolysis.unclear/dually targeted	6	0.9957702882424802
4.3.12	glycolysis.unclear/dually targeted.phosphoglycerate mutase	5	0.8174744885856642
4.3.16	glycolysis.unclear/dually targeted.phospho-enol-pyruvate carboxylase kinase (PEPCK)	1	0.6086571372883186
5	fermentation	22	0.4497934574435707
5.1	fermentation.LDH	3	0.5550801687708701
5.2	fermentation.PDC	6	0.929652800859954
5.10	fermentation.aldehyde dehydrogenase	14	0.4924143062601111
6	gluconeogenese/ glyoxylate cycle	12	0.2788740095906184
6.1	gluconeogenese/ glyoxylate cycle.citrate synthase	1	0.7524879820161005
6.2	gluconeogenese/ glyoxylate cycle.malate synthase	1	0.40984876772126344
6.3	gluconeogenesis.Malate DH	5	0.8287724257765079
6.4	gluconeogenese/ glyoxylate cycle.PEPCK	2	0.34393724197383463
6.5	gluconeogenese/ glyoxylate cycle.pyruvate dikinase	2	0.36860660231395526
6.9	gluconeogenese/ glyoxylate cycle.isocitrate lyase	1	0.8205784969966888
7	OPP	25	0.5682539569883656
7.1	OPP.oxidative PP	17	0.8169687801713009
7.1.1	OPP.oxidative PP.G6PD	5	0.7612957706168297
7.1.2	OPP.oxidative PP.6-phosphogluconolactonase	4	0.6703274564853782
7.1.3	OPP.oxidative PP.6-phosphogluconate dehydrogenase	8	0.686628138030671
7.2	OPP.non-reductive PP	6	0.6591978878582033
7.2.2	OPP.non-reductive PP.transaldolase	2	0.5816101046321893
7.2.3	OPP.non-reductive PP.ribulose-phosphate 3-epimerase	1	0.7772068022994784
7.2.4	OPP.non-reductive PP.ribose 5-phosphate isomerase	3	0.988033261971132
7.3	OPP.electron transfer	2	0.6484645885020353
8	TCA / org. transformation	69	0.021739245876348373
8.1	TCA / org. transformation.TCA	43	0.007797706623589473
8.1.1	TCA / org. transformation.TCA.pyruvate DH	19	0.40984876772126344
8.1.1.1	TCA / org. transformation.TCA.pyruvate DH.E1	8	0.9476646504743016
8.1.1.2	TCA / org. transformation.TCA.pyruvate DH.E2	7	0.23772123667729153
8.1.1.3	TCA / org. transformation.TCA.pyruvate DH.E3	4	0.6105672033085325
8.1.2	TCA / org. transformation.TCA.CS	2	0.7708910826608443
8.1.3	TCA / org. transformation.TCA.aconitase	3	0.9476646504743016
8.1.4	TCA / org. transformation.TCA.IDH	6	0.23818153511648033
8.1.5	TCA / org. transformation.TCA.2-oxoglutarate dehydrogenase	3	0.9790765902251706
8.1.6	TCA / org. transformation.TCA.succinyl-CoA ligase	2	0.5423516015755498
8.1.7	TCA / org. transformation.TCA.succinate dehydrogenase	2	0.48758680032779267
8.1.8	TCA / org. transformation.TCA.fumarase	1	0.5449222906231582
8.1.9	TCA / org. transformation.TCA.malate DH	5	0.12222990916451294
8.2	TCA / org. transformation.other organic acid transformations	17	0.5373802067783329
8.2.3	TCA / org. transformation.other organic acid transformaitons.aconitase	1	0.7787938362920789
8.2.4	TCA / org. transformation.other organic acid transformaitons.IDH	1	0.8415843194820655
8.2.9	TCA / org. transformation.other organic acid transformaitons.cyt MDH	3	0.4483052984198631
8.2.10	TCA / org. transformation.other organic acid transformaitons.malic	7	0.7345263058610579
8.2.11	TCA / org. transformation.other organic acid transformaitons.atp-citrate lyase	4	0.2509614900004382
8.2.99	TCA / org. transformation.other organic acid transformaitons.misc	1	0.8599598581510453
8.3	TCA / org. transformation.carbonic anhydrases	9	0.7708910826608443
9	mitochondrial electron transport / ATP synthesis	93	6.120748029833357E-5
9.1	mitochondrial electron transport / ATP synthesis.NADH-DH	28	0.056056422457724984
9.1.1	mitochondrial electron transport / ATP synthesis.NADH-DH.complex I	9	0.48758680032779267
9.1.1.5	mitochondrial electron transport / ATP synthesis.NADH-DH.complex I.carbonic anhydrase	4	0.7189359642260963
9.1.2	mitochondrial electron transport / ATP synthesis.NADH-DH.localisation not clear	19	0.12399661220571527
9.2	mitochondrial electron transport / ATP synthesis.NADH-DH.type II	6	0.2530661930771102
9.2.1	mitochondrial electron transport / ATP synthesis.NADH-DH.type II.internal matrix	3	0.18424532083793876
9.2.2	mitochondrial electron transport / ATP synthesis.NADH-DH.type II.external	3	0.20231162216600992
9.2.3	mitochondrial electron transport / ATP synthesis.NADH-DH.type II.mitochondrial	1	0.6345111444731381
9.3	mitochondrial electron transport / ATP synthesis.electron transfer flavoprotein	3	0.920422887880537
9.4	mitochondrial electron transport / ATP synthesis.alternative oxidase	3	0.34521531539957256
9.5	mitochondrial electron transport / ATP synthesis.cytochrome c reductase	7	0.5587156118226649
9.6	mitochondrial electron transport / ATP synthesis.cytochrome c	7	0.36860660231395526
9.7	mitochondrial electron transport / ATP synthesis.cytochrome c oxidase	16	0.5423516015755498
9.8	mitochondrial electron transport / ATP synthesis.uncoupling protein	3	0.633976895175242
9.9	mitochondrial electron transport / ATP synthesis.F1-ATPase	17	0.0995645646812138
9.99	mitochondrial electron transport / ATP synthesis.unspecified	3	0.7861990038218264
10	cell wall	371	0.0
10.1	cell wall.precursor synthesis	45	0.022709865964541383
10.1.1	cell wall.precursor synthesis.NDP sugar pyrophosphorylase	5	0.7444186518443412
10.1.1.1	cell wall.precursor synthesis.NDP sugar pyrophosphorylase.GDP mannose	3	0.8540981971567396
10.1.1.2	cell wall.precursor synthesis.NDP sugar pyrophosphorylase.GDP fucose and fucokinase	1	0.6065811846062621
10.1.1.20	cell wall.precursor synthesis.NDP sugar pyrophosphorylase.multiple NDP-Sugars	1	0.555802100154819
10.1.2	cell wall.precursor synthesis.UGE	4	0.6703274564853782
10.1.3	cell wall.precursor synthesis.AXS	1	0.42061425160690497
10.1.4	cell wall.precursor synthesis.UGD	5	0.5499946463988287
10.1.5	cell wall.precursor synthesis.UXS	6	0.23772123667729153
10.1.6	cell wall.precursor synthesis.GAE	4	0.4889561583800856
10.1.7	cell wall.precursor synthesis.GMD	1	0.7140277002116694
10.1.8	cell wall.precursor synthesis.GER	1	0.4969309942095708
10.1.9	cell wall.precursor synthesis.MUR4	3	0.3706777252741129
10.1.10	cell wall.precursor synthesis.UDP-glucose 4,6-dehydratase	2	0.37555695021071855
10.1.11	cell wall.precursor synthesis.UER	1	0.7112835743016145
10.1.12	cell wall.precursor synthesis.KDO pathway	3	0.9183418120847413
10.1.12.1	cell wall.precursor synthesis.KDO pathway.arabinose-5-phosphate isomerase	1	0.9790765902251706
10.1.12.2	cell wall.precursor synthesis.KDO pathway.KDO-8-Phosphate Synthase	1	0.7112835743016145
10.1.12.4	cell wall.precursor synthesis.KDO pathway.CMP-KDO Synthetase	1	0.5334033615633731
10.1.20	cell wall.precursor synthesis.phosphomannose isomerase	2	0.3993567792507237
10.1.21	cell wall.precursor synthesis.phosphomannomutase	1	0.6841765471731241
10.1.30	cell wall.precursor synthesis.sugar kinases	4	0.3736518379262657
10.1.30.1	cell wall.precursor synthesis.sugar kinases.galacturonic acid kinase	1	0.42652407025544775
10.1.30.2	ell wall.precursor synthesis.sugar kinases.arabinose-1-kinase	2	0.7805637104967234
10.1.30.3	cell wall.precursor synthesis.sugar kinases.glucuronic acid kinase	1	0.6400966825322235
10.2	cell wall.cellulose synthesis	51	3.931678552972758E-4
10.2.1	cell wall.cellulose synthesis.cellulose synthase	27	0.001475402071872151
10.2.2	cell wall.cellulose synthesis.COBRA	10	0.13399487775819283
10.3	cell wall.hemicellulose synthesis	26	0.28516952136747903
10.3.2	cell wall.hemicellulose synthesis.glucuronoxylan	6	0.5593756250792061
10.5	cell wall.cell wall proteins	53	8.931257627579209E-5
10.5.1	cell wall.cell wall proteins.AGPs	22	2.4921537100652814E-8
10.5.1.1	cell wall.cell wall proteins.AGPs.AGP	22	2.4921537100652814E-8
10.5.3	cell wall.cell wall proteins.LRR	12	0.0033673582481997697
10.5.4	cell wall.cell wall proteins.HRGP	10	0.12222990916451294
10.5.5	cell wall.cell wall proteins.RGP	3	0.4969309942095708
10.6	cell wall.degradation	82	0.021739245876348373
10.6.1	cell wall.degradation.cellulases and beta -1,4-glucanases	8	0.08468669737304035
10.6.2	cell wall.degradation.mannan-xylose-arabinose-fucose	29	0.04087882757031039
10.6.3	cell wall.degradation.pectate lyases and polygalacturonases	45	0.48758680032779267
10.7	cell wall.modification	77	0.0038444864896622234
10.8	cell wall.pectin*esterases	37	0.7774540639229908
10.8.1	cell wall.pectin*esterases.PME	28	0.6880149290174006
10.8.2	cell wall.pectin*esterases.acetyl esterase	9	0.9161968303549015
11	lipid metabolism	402	3.7742469931878464E-5
11.1	lipid metabolism.FA synthesis and FA elongation	93	0.0032262786833978374
11.1.1	lipid metabolism.FA synthesis and FA elongation.Acetyl CoA Carboxylation	2	0.5423516015755498
11.1.1.1	lipid metabolism.FA synthesis and FA elongation.Acetyl CoA Carboxylation.homomeric Enzyme	2	0.5423516015755498
11.1.2	lipid metabolism.FA synthesis and FA elongation.Acetyl CoA Transacylase	1	0.4668867831853584
11.1.3	lipid metabolism.FA synthesis and FA elongation.ketoacyl ACP synthase	5	0.48758680032779267
11.1.5	lipid metabolism.FA synthesis and FA elongation.beta hydroxyacyl ACP dehydratase	2	0.5841727675556477
11.1.6	lipid metabolism.FA synthesis and FA elongation.enoyl ACP reductase	2	0.28569246803581083
11.1.7	lipid metabolism.FA synthesis and FA elongation.ACP thioesterase	5	0.6880149290174006
11.1.8	lipid metabolism.FA synthesis and FA elongation.acyl coa ligase	17	0.34393724197383463
11.1.9	lipid metabolism.FA synthesis and FA elongation.long chain fatty acid CoA ligase	10	0.8754839493581013
11.1.10	lipid metabolism.FA synthesis and FA elongation.beta ketoacyl CoA synthase	18	0.009921514084351823
11.1.12	lipid metabolism.FA synthesis and FA elongation.ACP protein	9	0.4765627856606387
11.1.13	lipid metabolism.FA synthesis and FA elongation.acyl-CoA binding protein	10	0.4723698025830194
11.1.15	lipid metabolism.FA synthesis and FA elongation.ACP desaturase	6	0.40984876772126344
11.1.20	lipid metabolism.FA synthesis and FA elongation.MCD	1	0.9946558523763336
11.1.30	lipid metabolism.FA synthesis and FA elongation.pyruvate kinase	5	0.23473539485027592
11.2	lipid metabolism.FA desaturation	8	0.04548520216082765
11.2.3	lipid metabolism.FA desaturation.omega 3 desaturase	7	0.008178364083544559
11.2.4	lipid metabolism.FA desaturation.omega 6 desaturase	3	0.6875451197449324
11.3	lipid metabolism.Phospholipid synthesis	52	0.5334033615633731
11.3.1	lipid metabolism.Phospholipid synthesis.1-acylglycerol-3-phosphate O-acyltransferase	2	0.7622962717584912
11.3.2	lipid metabolism.Phospholipid synthesis.choline kinase	4	0.6392058998795113
11.3.3	lipid metabolism.Phospholipid synthesis.phosphatidate cytidylyltransferase	5	0.5394100145389736
11.3.4	lipid metabolism.Phospholipid synthesis.CDP-diacylglycerol-inositol 3-phosphatidyltransferase	2	0.9957702882424802
11.3.5	lipid metabolism.Phospholipid synthesis.diacylglycerol kinase	8	0.5334033615633731
11.3.6	lipid metabolism.Phospholipid synthesis.choline-phosphate cytidylyltransferase	5	0.7817362044932464
11.3.7	lipid metabolism.Phospholipid synthesis.cyclopropane-fatty-acyl-phospholipid synthase	2	0.9282910040419844
11.3.8	lipid metabolism.Phospholipid synthesis.phosphatidylserine decarboxylase	2	0.48758680032779267
11.3.9	lipid metabolism.Phospholipid synthesis.choline monooxygenase	1	0.5413006508825982
11.3.10	lipid metabolism.Phospholipid synthesis.(S)-coclaurine-N-methyltransferase	1	0.5561176315836561
11.4	lipid metabolism.TAG synthesis	2	0.9601073871088025
11.5	lipid metabolism.glyceral metabolism	6	0.8754839493581013
11.5.1	lipid metabolism.glyceral metabolism.glycerol kinase	1	0.5334033615633731
11.5.2	lipid metabolism.glyceral metabolism.Glycerol-3-phosphate dehydrogenase (NAD+)	5	0.6633878421515844
11.6	lipid metabolism.lipid transfer proteins etc	7	0.8463481179971578
11.7	lipid metabolism.unassigned	5	0.3736518379262657
11.8	lipid metabolism.''exotics'' (steroids, squalene etc)	86	0.024000340244844973
11.8.1	lipid metabolism.''exotics'' (steroids, squalene etc).sphingolipids	31	0.5447342542911698
11.8.1.1	lipid metabolism.''exotics'' (steroids, squalene etc).sphingolipids.ceramidase	1	0.6633878421515844
11.8.1.2	lipid metabolism.''exotics'' (steroids, squalene etc).sphingolipids.serine C-palmitoyltransferase	3	0.7513453683480769
11.8.1.3	lipid metabolism.''exotics'' (steroids, squalene etc).sphingolipids.ceramide glucosyltransferase	1	0.46910398548420285
11.8.2	lipid metabolism.''exotics'' (steroids, squalene etc).methylsterol monooxygenase	4	0.5682539569883656
11.8.3	lipid metabolism.''exotics'' (steroids, squalene etc).UDP-glucose:sterol glucosyltransferase	4	0.6633878421515844
11.8.4	lipid metabolism.''exotics'' (steroids, squalene etc).3-beta hydroxysteroid dehydrogenase/isomerase	4	0.482203176482618
11.8.7	lipid metabolism.''exotics'' (steroids, squalene etc).trans-2-enoyl-CoA reductase (NADPH)	4	0.9168514120989493
11.8.8	lipid metabolism.''exotics'' (steroids, squalene etc).squalene synthase	2	0.8540981971567396
11.8.10	lipid metabolism.'exotics' (steroids, squalene etc).phosphatidylcholinesterol O-acyltransferase	10	0.6591973739518188
11.9	lipid metabolism.lipid degradation	131	0.3837190402618244
11.9.2	lipid metabolism.lipid degradation.lipases	60	0.4969309942095708
11.9.2.1	lipid metabolism.lipid degradation.lipases.triacylglycerol lipase	37	0.44007316210147995
11.9.2.2	lipid metabolism.lipid degradation.lipases.acylglycerol lipase	3	0.7380085247930473
11.9.3	lipid metabolism.lipid degradation.lysophospholipases	43	0.33541983731064773
11.9.3.1	lipid metabolism.lipid degradation.lysophospholipases.phospholipase D	14	0.5816101046321893
11.9.3.2	lipid metabolism.lipid degradation.lysophospholipases.carboxylesterase	8	0.617283262569363
11.9.3.3	lipid metabolism.lipid degradation.lysophospholipases.glycerophosphodiester phosphodiesterase	10	0.6633878421515844
11.9.3.4	lipid metabolism.lipid degradation.lysophospholipases.phospholipase A2	3	0.5186066882457865
11.9.3.5	lipid metabolism.lipid degradation.lysophospholipases.phosphoinositide phospholipase C	4	0.6875451197449324
11.9.4	lipid metabolism.lipid degradation.beta-oxidation	28	0.7843458956541361
11.9.4.2	lipid metabolism.lipid degradation.beta-oxidation.acyl CoA DH	6	0.1359688461732153
11.9.4.3	lipid metabolism.lipid degradation.beta-oxidation.enoyl CoA hydratase	3	0.8205784969966888
11.9.4.4	lipid metabolism.lipid degradation.beta-oxidation.hydroxybutyryl CoA DH	1	0.8463481179971578
11.9.4.5	lipid metabolism.lipid degradation.beta-oxidation.acyl-CoA thioesterase	7	0.9905812574241818
11.9.4.9	lipid metabolism.lipid degradation.beta-oxidation.multifunctional	4	0.48758680032779267
11.9.4.13	lipid metabolism.lipid degradation.beta-oxidation.acyl CoA reductase	7	0.8169687801713009
11.10	lipid metabolism.glycolipid synthesis	12	0.4765627856606387
11.10.1	lipid metabolism.glycolipid synthesis.MGDG synthase	3	0.6788032745720474
11.10.2	lipid metabolism.glycolipid synthesis.DGDG synthase	5	0.3347687746856043
11.10.3	lipid metabolism.glycolipid synthesis.UDP-sulfoquinovose synthase	1	0.9703836022283049
11.10.4	lipid metabolism.glycolipid synthesis.sulfolipid synthase	3	0.4497934574435707
12	N-metabolism	26	0.8502865716152515
12.1	N-metabolism.nitrate metabolism	4	0.6591973739518188
12.1.1	N-metabolism.nitrate metabolism.NR	2	0.21262464063919223
12.1.2	N-metabolism.nitrate metabolism.nitrite reductase	2	0.7237983541920177
12.2	N-metabolism.ammonia metabolism	10	0.17861994550090723
12.2.1	N-metabolism.ammonia metabolism.glutamate synthase	3	0.9957702882424802
12.2.2	N-metabolism.ammonia metabolism.glutamine synthase	5	0.2797294209301193
12.2.99	N-metabolism.ammonia metabolism.unspecified	2	0.28677023658655076
12.3	N-metabolism.N-degradation	4	0.686628138030671
12.3.1	N-metabolism.N-degradation.glutamate dehydrogenase	4	0.686628138030671
12.4	N-metabolism.misc	8	0.3370475400929678
13	amino acid metabolism	273	0.058769252860224386
13.1	amino acid metabolism.synthesis	195	0.02480375830307069
13.1.1	amino acid metabolism.synthesis.central amino acid metabolism	20	0.12222990916451294
13.1.1.1	amino acid metabolism.synthesis.central amino acid metabolism.GABA	8	0.09657657883141237
13.1.1.1.1	amino acid metabolism.synthesis.central amino acid metabolism.GABA.Glutamate decarboxylase	4	0.13751480259195975
13.1.1.1.2	amino acid metabolism.synthesis.central amino acid metabolism.GABA.GABA transaminase	4	0.537851500813397
13.1.1.2	amino acid metabolism.synthesis.central amino acid metabolism.aspartate	5	0.13751480259195975
13.1.1.2.1	amino acid metabolism.synthesis.central amino acid metabolism.aspartate.aspartate aminotransferase	5	0.13751480259195975
13.1.1.3	amino acid metabolism.synthesis.central amino acid metabolism.alanine	7	0.7817362044932464
13.1.1.3.1	amino acid metabolism.synthesis.central amino acid metabolism.alanine.alanine aminotransferase	5	0.8174744885856642
13.1.1.3.11	amino acid metabolism.synthesis.central amino acid metabolism.alanine.alanine-glyoxylate aminotransferase	2	0.3001396000513295
13.1.2	amino acid metabolism.synthesis.glutamate family	10	0.2509614900004382
13.1.2.2	amino acid metabolism.synthesis.glutamate family.proline	3	0.7569466687540266
13.1.2.3	amino acid metabolism.synthesis.glutamate family.arginine	7	0.2724827289126727
13.1.2.3.2	amino acid metabolism.synthesis.glutamate family.arginine.acetylglutamate kinase	2	0.7742439196781674
13.1.2.3.21	amino acid metabolism.synthesis.glutamate family.arginine.ornithine carbamoyltransferase	1	0.7534199830237186
13.1.2.3.22	amino acid metabolism.synthesis.glutamate family.arginine.arginosuccinate synthase	1	0.6658228721907632
13.1.2.3.23	amino acid metabolism.synthesis.glutamate family.arginine.argininosuccinate lyase	1	0.7112835743016145
13.1.2.3.31	amino acid metabolism.synthesis.glutamate family.arginine.aspartate racemase	1	0.686628138030671
13.1.3	amino acid metabolism.synthesis.aspartate family	45	0.48758680032779267
13.1.3.1	amino acid metabolism.synthesis.aspartate family.asparagine	3	0.5334033615633731
13.1.3.1.1	amino acid metabolism.synthesis.aspartate family.asparagine.asparagine synthetase	1	0.9476646504743016
13.1.3.2	amino acid metabolism.synthesis.aspartate family.threonine	2	0.6626919141855004
13.1.3.2.1	amino acid metabolism.synthesis.aspartate family.threonine.threonine synthase	2	0.6626919141855004
13.1.3.4	amino acid metabolism.synthesis.aspartate family.methionine	23	0.24401205151877184
13.1.3.4.1	amino acid metabolism.synthesis.aspartate family.methionine.cystathionine gamma-synthase	3	0.22369256213727226
13.1.3.4.12	amino acid metabolism.synthesis.aspartate family.methionine.homocysteine S-methyltransferase	7	0.7708910826608443
13.1.3.4.13	amino acid metabolism.synthesis.aspartate family.methionine.methionine S-methyltransferase	1	0.860789211511087
13.1.3.5	amino acid metabolism.synthesis.aspartate family.lysine	6	0.9957702882424802
13.1.3.5.2	amino acid metabolism.synthesis.aspartate family.lysine.dihydrodipicolinate reductase	2	0.928768434947834
13.1.3.5.3	amino acid metabolism.synthesis.aspartate family.lysine.LL-diaminopimelic acid aminotransferase	2	0.9703836022283049
13.1.3.5.5	amino acid metabolism.synthesis.aspartate family.lysine.diaminopimelate decarboxylase	1	0.739724171528509
13.1.3.6	amino acid metabolism.synthesis.aspartate family.misc	11	0.6228454265218416
13.1.3.6.1	amino acid metabolism.synthesis.aspartate family.misc.homoserine	11	0.6228454265218416
13.1.3.6.1.1	amino acid metabolism.synthesis.aspartate family.misc.homoserine.aspartate kinase	7	0.4969309942095708
13.1.3.6.1.2	amino acid metabolism.synthesis.aspartate family.misc.homoserine.aspartate semialdehyde dehydrogenase	2	0.9926162045083358
13.1.3.6.1.3	amino acid metabolism.synthesis.aspartate family.misc.homoserine.homoserine dehydrogenase	2	0.9476646504743016
13.1.3.6.1.4	amino acid metabolism.synthesis.aspartate family.misc.homoserine.homoserine kinase	1	0.8463481179971578
13.1.4	amino acid metabolism.synthesis.branched chain group	18	0.48077434819499737
13.1.4.1	amino acid metabolism.synthesis.branched chain group.common	13	0.5338914536170345
13.1.4.1.1	amino acid metabolism.synthesis.branched chain group.common.acetolactate synthase	2	0.8463481179971578
13.1.4.1.4	amino acid metabolism.synthesis.branched chain group.common.branched-chain amino acid aminotransferase	5	0.5816101046321893
13.1.4.4	amino acid metabolism.synthesis.branched chain group.leucine specific	3	0.7034638969090039
13.1.4.4.1	amino acid metabolism.synthesis.branched chain group.leucine specific.2-isopropylmalate synthase	2	0.5413006508825982
13.1.4.4.3	amino acid metabolism.synthesis.branched chain group.leucine specific.3-isopropylmalate dehydrogenase	1	0.860789211511087
13.1.4.5	amino acid metabolism.synthesis.branched chain group.isoleucine specific	2	0.9905812574241818
13.1.4.5.1	amino acid metabolism.synthesis.branched chain group.isoleucine specific.threonine ammonia-lyase	1	0.7325484569540607
13.1.5	amino acid metabolism.synthesis.serine-glycine-cysteine group	36	0.8047974198950519
13.1.5.1	amino acid metabolism.synthesis.serine-glycine-cysteine group.serine	5	0.40984876772126344
13.1.5.1.1	amino acid metabolism.synthesis.serine-glycine-cysteine group.serine.phosphoglycerate dehydrogenase	2	0.6626919141855004
13.1.5.1.2	amino acid metabolism.synthesis.serine-glycine-cysteine group.serine.phosphoserine aminotransferase	1	0.5682539569883656
13.1.5.1.3	amino acid metabolism.synthesis.serine-glycine-cysteine group.serine.phosphoserine phosphatase	2	0.7097204683468428
13.1.5.2	amino acid metabolism.synthesis.serine-glycine-cysteine group.glycine	4	0.2171953009130706
13.1.5.2.3	amino acid metabolism.synthesis.serine-glycine-cysteine group.glycine.serine glyoxylate aminotransferase	1	0.44007316210147995
13.1.5.2.41	amino acid metabolism.synthesis.serine-glycine-cysteine group.glycine.sarcosine oxidase	3	0.4497934574435707
13.1.5.3	amino acid metabolism.synthesis.serine-glycine-cysteine group.cysteine	27	0.8169687801713009
13.1.5.3.1	amino acid metabolism.synthesis.serine-glycine-cysteine group.cysteine.OASTL	11	0.5334033615633731
13.1.5.3.2	amino acid metabolism.synthesis.serine-glycine-cysteine group.cysteine.SAT	5	0.23775034585298427
13.1.6	amino acid metabolism.synthesis.aromatic aa	61	0.01157350609794888
13.1.6.1	amino acid metabolism.synthesis.aromatic aa.chorismate	15	0.6400966825322235
13.1.6.1.1	amino acid metabolism.synthesis.aromatic aa.chorismate.3-deoxy-D-arabino-heptulosonate 7-phosphate synthase	4	0.8169687801713009
13.1.6.1.2	amino acid metabolism.synthesis.aromatic aa.chorismate.3-dehydroquinate synthase	1	0.6633878421515844
13.1.6.1.5	amino acid metabolism.synthesis.aromatic aa.chorismate.shikimate kinase	5	0.9946558523763336
13.1.6.1.6	amino acid metabolism.synthesis.aromatic aa.chorismate.5-enolpyruvylshikimate-3-phosphate synthase	1	0.48077434819499737
13.1.6.1.7	amino acid metabolism.synthesis.aromatic aa.chorismate.chorismate synthase	1	0.7772068022994784
13.1.6.1.10	amino acid metabolism.synthesis.aromatic aa.chorismate.dehydroquinate/shikimate dehydrogenase	3	0.9957702882424802
13.1.6.2	amino acid metabolism.synthesis.aromatic aa.phenylalanine and tyrosine	6	0.9703836022283049
13.1.6.2.1	amino acid metabolism.synthesis.aromatic aa.phenylalanine and tyrosine.chorismate mutase	4	0.9147721217103618
13.1.6.3	amino acid metabolism.synthesis.aromatic aa.phenylalanine	7	0.686628138030671
13.1.6.3.1	amino acid metabolism.synthesis.aromatic aa.phenylalanine.arogenate dehydratase / prephenate dehydratase	7	0.686628138030671
13.1.6.4	amino acid metabolism.synthesis.aromatic aa.tyrosine	3	0.8174744885856642
13.1.6.4.1	amino acid metabolism.synthesis.aromatic aa.tyrosine.arogenate dehydrogenase \& prephenate dehydrogenase	3	0.8174744885856642
13.1.6.4.2	amino acid metabolism.synthesis.aromatic aa.tyrosine.prephenate dehydrogenase	3	0.8174744885856642
13.1.6.5	amino acid metabolism.synthesis.aromatic aa.tryptophan	30	0.006120423671753816
13.1.6.5.1	amino acid metabolism.synthesis.aromatic aa.tryptophan.anthranilate synthase	5	0.42061425160690497
13.1.6.5.2	amino acid metabolism.synthesis.aromatic aa.tryptophan.anthranilate phosphoribosyltransferase	2	0.860789211511087
13.1.6.5.3	amino acid metabolism.synthesis.aromatic aa.tryptophan.phosphoribosyanthranilate isomerase	1	0.7004507888941157
13.1.6.5.4	amino acid metabolism.synthesis.aromatic aa.tryptophan.indole-3-glycerol phosphate synthase	3	0.11908972340357936
13.1.6.5.5	amino acid metabolism.synthesis.aromatic aa.tryptophan.tryptophan synthase	6	0.9476646504743016
13.1.7	amino acid metabolism.synthesis.histidine	7	0.7524879820161005
13.1.7.1	amino acid metabolism.synthesis.histidine.ATP phosphoribosyl transferase	1	0.7524879820161005
13.1.7.2	amino acid metabolism.synthesis.histidine.bifunctional phosphoribosyl-ATP diphosphatase and phosphoribosyl-AMP cyclohydrolase	1	0.6226511365842108
13.1.7.3	amino acid metabolism.synthesis.histidine.phosphoribosyl-AMP cyclohydrolase	1	0.5816101046321893
13.1.7.4	amino acid metabolism.synthesis.histidine.N'-5'-phosphoribosyl-formimino-5-aminoimidazole-4-carboxamide ribonucleotide isomerase	1	0.6626919141855004
13.1.7.7	amino acid metabolism.synthesis.histidine.histidinol-phosphate aminotransferase	1	0.6113809496725561
13.2	amino acid metabolism.degradation	68	0.9790765902251706
13.2.1	amino acid metabolism.degradation.central amino acid metabolism	1	0.7513453683480769
13.2.1.2	amino acid metabolism.degradation.central amino acid metabolism.aspartate	1	0.7513453683480769
13.2.2	amino acid metabolism.degradation.glutamate family	6	0.988033261971132
13.2.2.1	amino acid metabolism.degradation.glutamate family.glutamine	1	0.6295697251569404
13.2.2.2	amino acid metabolism.degradation.glutamate family.proline	1	0.40984876772126344
13.2.2.3	amino acid metabolism.degradation.glutamate family.arginine	4	0.8540981971567396
13.2.3	amino acid metabolism.degradation.aspartate family	20	0.8174744885856642
13.2.3.1	amino acid metabolism.degradation.aspartate family.asparagine	3	0.48758680032779267
13.2.3.1.1	amino acid metabolism.degradation.aspartate family.asparagine.L-asparaginase	3	0.48758680032779267
13.2.3.2	amino acid metabolism.degradation.aspartate family.threonine	3	0.9476646504743016
13.2.3.4	amino acid metabolism.degradation.aspartate family.methionine	2	0.8174744885856642
13.2.3.4.1	amino acid metabolism.degradation.aspartate family.methionine.methionine gamma-lyase	1	0.38399186744517727
13.2.3.5	amino acid metabolism.degradation.aspartate family.lysine	12	0.9946558523763336
13.2.4	amino acid metabolism.degradation.branched chain group	13	0.3458535972299764
13.2.4.1	amino acid metabolism.degradation.branched-chain group.shared	5	0.636946454597512
13.2.4.3	amino acid metabolism.degradation.branched-chain group.valine	2	0.6985450222891185
13.2.4.4	amino acid metabolism.degradation.branched-chain group.leucine	6	0.5449222906231582
13.2.5	amino acid metabolism.degradation.serine-glycine-cysteine group	6	0.46910398548420285
13.2.5.2	amino acid metabolism.degradation.serine-glycine-cysteine group.glycine	4	0.7477972860736829
13.2.5.3	amino acid metabolism.degradation.serine-glycine-cysteine group.cysteine	2	0.4344330821836256
13.2.6	amino acid metabolism.degradation.aromatic aa	19	0.7428693110178584
13.2.6.2	amino acid metabolism.degradation.aromatic aa.tyrosine	9	0.6210647757307083
13.2.6.3	amino acid metabolism.degradation.aromatic aa.tryptophan	10	0.998145536257642
13.2.7	amino acid metabolism.degradation.histidine	3	0.4889561583800856
13.99	amino acid metabolism.misc	10	0.7112835743016145
14	S-assimilation	9	0.3706777252741129
14.1	S-assimilation.ATPS	2	0.5413006508825982
14.2	S-assimilation.APR	1	0.42124865576869996
14.3	S-assimilation.sulfite redox	1	0.9946558523763336
14.5	S-assimilation.sulfite oxidase	2	0.8205784969966888
14.15	S-assimilation.AKN	3	0.7708910826608443
15	metal handling	58	0.7320233842073797
15.1	metal handling.acquisition	2	0.8508881455845031
15.2	metal handling.binding, chelation and storage	45	0.9957702882424802
15.3	metal handling.regulation	6	0.11127215945968924
16	secondary metabolism	364	5.62409115019887E-8
16.1	secondary metabolism.isoprenoids	106	0.6093308650297822
16.1.1	secondary metabolism.isoprenoids.non-mevalonate pathway	21	0.1254921129689575
16.1.1.1	secondary metabolism.isoprenoids.non-mevalonate pathway.DXS	3	0.9643090291874831
16.1.1.2	secondary metabolism.isoprenoids.non-mevalonate pathway.DXR	1	0.6633878421515844
16.1.1.3	secondary metabolism.isoprenoids.non-mevalonate pathway.CMS	1	0.6880149290174006
16.1.1.4	secondary metabolism.isoprenoids.non-mevalonate pathway.CMK	1	0.46910398548420285
16.1.1.5	secondary metabolism.isoprenoids.non-mevalonate pathway.MCS	1	0.5338914536170345
16.1.1.6	secondary metabolism.isoprenoids.non-mevalonate pathway.HDS	1	0.7276907552081234
16.1.1.7	secondary metabolism.isoprenoids.non-mevalonate pathway.HDR	2	0.8540981971567396
16.1.1.10	secondary metabolism.isoprenoids.non-mevalonate pathway.geranylgeranyl pyrophosphate synthase	5	0.555802100154819
16.1.2	secondary metabolism.isoprenoids.mevalonate pathway	19	0.8463481179971578
16.1.2.1	secondary metabolism.isoprenoids.mevalonate pathway.acetyl-CoA C-acyltransferase	2	0.8540981971567396
16.1.2.2	secondary metabolism.isoprenoids.mevalonate pathway.HMG-CoA synthase	2	0.8540981971567396
16.1.2.3	secondary metabolism.isoprenoids.mevalonate pathway.HMG-CoA reductase	3	0.860789211511087
16.1.2.4	secondary metabolism.isoprenoids.mevalonate pathway.mevalonate kinase	1	0.7004507888941157
16.1.2.5	secondary metabolism.isoprenoids.mevalonate pathway.phosphomevalonate kinase	1	0.5334033615633731
16.1.2.6	secondary metabolism.isoprenoids.mevalonate pathway.mevalonate diphosphate decarboxylase	2	0.9005899752653841
16.1.2.7	secondary metabolism.isoprenoids.mevalonate pathway.isopentenyl pyrophosphate:dimethyllallyl pyrophosphate isomerase	2	0.8047974198950519
16.1.2.8	secondary metabolism.isoprenoids.mevalonate pathway.geranyl diphosphate synthase	2	0.686628138030671
16.1.2.9	secondary metabolism.isoprenoids.mevalonate pathway.farnesyl pyrophosphate synthetase	3	0.7534199830237186
16.1.3	secondary metabolism.isoprenoids.tocopherol biosynthesis	12	0.7934696890119427
16.1.3.1	secondary metabolism.isoprenoids.tocopherol biosynthesis.hydroxyphenylpyruvate dioxygenase	1	0.42061425160690497
16.1.3.2	secondary metabolism.isoprenoids.tocopherol biosynthesis.homogentisate phytyltransferase	1	0.5232737467506232
16.1.3.3	secondary metabolism.isoprenoids.tocopherol biosynthesis.MPBQ/MSBQ methyltransferase	2	0.8558130533192798
16.1.3.4	secondary metabolism.isoprenoids.tocopherol biosynthesis.tocopherol cyclase	1	0.8754839493581013
16.1.3.5	secondary metabolism.isoprenoids.tocopherol biosynthesis.tocopherol methyltransferase	1	0.6655146712293649
16.1.4	secondary metabolism.isoprenoids.carotenoids	12	0.46910398548420285
16.1.4.1	secondary metabolism.isoprenoids.carotenoids.phytoene synthase	3	0.17861994550090723
16.1.4.3	secondary metabolism.isoprenoids.carotenoids.zeta-carotene desaturase	1	0.8599598581510453
16.1.4.5	secondary metabolism.isoprenoids.carotenoids.lycopene beta cyclase	1	0.5816101046321893
16.1.4.6	secondary metabolism.isoprenoids.carotenoids.carotenoid beta ring hydroxylase	2	0.4889561583800856
16.1.4.8	secondary metabolism.isoprenoids.carotenoids.carotenoid isomerase	1	0.45682925724653095
16.1.4.21	secondary metabolism.isoprenoids.carotenoids.violaxanthin de-epoxidase	1	0.9693015437781888
16.1.5	secondary metabolism.isoprenoids.terpenoids	38	0.9957702882424802
16.2	secondary metabolism.phenylpropanoids	106	1.9003819339280527E-7
16.2.1	secondary metabolism.phenylpropanoids.lignin biosynthesis	33	1.2653586056417717E-5
16.2.1.1	secondary metabolism.phenylpropanoids.lignin biosynthesis.PAL	8	0.006410773916844497
16.2.1.3	secondary metabolism.phenylpropanoids.lignin biosynthesis.4CL	5	0.10177762262399284
16.2.1.4	secondary metabolism.phenylpropanoids.lignin biosynthesis.HCT	2	0.41977152710035365
16.2.1.6	secondary metabolism.phenylpropanoids.lignin biosynthesis.CCoAOMT	4	0.40984876772126344
16.2.1.7	secondary metabolism.phenylpropanoids.lignin biosynthesis.CCR1	2	0.860789211511087
16.2.1.9	secondary metabolism.phenylpropanoids.lignin biosynthesis.COMT	1	0.8976836293002307
16.2.1.10	secondary metabolism.phenylpropanoids.lignin biosynthesis.CAD	11	0.1254921129689575
16.4	secondary metabolism.N misc	17	0.7774540639229908
16.4.1	secondary metabolism.N misc.alkaloid-like	14	0.6841765471731241
16.4.2	secondary metabolism.N misc.betaine	2	0.9105403900089476
16.4.2.1	secondary metabolism.N misc.betaine.betaine-aldehyde dehydrogenase	2	0.9105403900089476
16.4.3	secondary metabolism.N misc.cyanogenic glycosides	1	0.8550358431108283
16.5	secondary metabolism.sulfur-containing	8	0.78332353867852
16.5.1	secondary metabolism.sulfur-containing.glucosinolates	4	0.7345263058610579
16.5.1.1	secondary metabolism.sulfur-containing.glucosinolates.synthesis	3	0.9790765902251706
16.5.1.1.1	secondary metabolism.sulfur-containing.glucosinolates.synthesis.aliphatic	3	0.9790765902251706
16.5.1.1.1.3	secondary metabolism.sulfur-containing.glucosinolates.synthesis.aliphatic.methylthioalkylmalate isomerase large subunit (MAM-IL)	1	0.7787938362920789
16.5.1.1.1.4	secondary metabolism.sulfur-containing.glucosinolates.synthesis.aliphatic.methylthioalkylmalate isomerase small subunit (MAM-IS)	1	0.7004507888941157
16.5.1.1.1.5	secondary metabolism.sulfur-containing.glucosinolates.synthesis.aliphatic.methylthioalkylmalate dehydrogenase (MAM-D)	1	0.860789211511087
16.5.1.3	secondary metabolism.sulfur-containing.glucosinolates.degradation	1	0.40984876772126344
16.5.1.3.2	secondary metabolism.sulfur-containing.glucosinolates.degradation.nitrilespecifier protein	1	0.40984876772126344
16.5.99	secondary metabolism.sulfur-containing.misc	3	0.8550358431108283
16.5.99.1	secondary metabolism.sulfur-containing.misc.alliinase	3	0.8550358431108283
16.7	secondary metabolism.wax	14	0.9084576084500755
16.8	secondary metabolism.flavonoids	83	0.19288976941295574
16.8.1	secondary metabolism.flavonoids.anthocyanins	11	0.45940393063221563
16.8.1.12	secondary metabolism.flavonoids.anthocyanins.anthocyanidin 3-O-glucosyltransferase	2	0.537851500813397
16.8.1.21	secondary metabolism.flavonoids.anthocyanins.anthocyanin 5-aromatic acyltransferase	8	0.5373802067783329
16.8.2	secondary metabolism.flavonoids.chalcones	21	0.16144409680703808
16.8.3	secondary metabolism.flavonoids.dihydroflavonols	22	0.9957702882424802
16.8.4	secondary metabolism.flavonoids.flavonols	22	0.6762286932846632
16.8.5	secondary metabolism.flavonoids.isoflavones	11	0.21262464063919223
16.8.5.1	secondary metabolism.flavonoids.isoflavones.isoflavone reductase	11	0.21262464063919223
16.10	secondary metabolism.simple phenols	28	3.6710947986791213E-4
16.99	secondary metabolism.unspecified	4	0.8951465297251788
17	hormone metabolism	471	0.006141480473559533
17.1	hormone metabolism.abscisic acid	53	0.7112835743016145
17.1.1	hormone metabolism.abscisic acid.synthesis-degradation	25	0.537851500813397
17.1.1.1	hormone metabolism.abscisic acid.synthesis-degradation.synthesis	7	0.9476646504743016
17.1.1.1.1	hormone metabolism.abscisic acid.synthesis-degradation.synthesis.zeaxanthin epoxidase	1	0.6226511365842108
17.1.1.1.10	hormone metabolism.abscisic acid.synthesis-degradation.synthesis.9-cis-epoxycarotenoid dioxygenase	6	0.7787938362920789
17.1.2	hormone metabolism.abscisic acid.signal transduction	9	0.5816101046321893
17.1.3	hormone metabolism.abscisic acid.induced-regulated-responsive-activated	19	0.7742439196781674
17.2	hormone metabolism.auxin	134	0.5499946463988287
17.2.1	hormone metabolism.auxin.synthesis-degradation	8	0.98971269288256
17.2.2	hormone metabolism.auxin.signal transduction	25	0.6703274564853782
17.2.3	hormone metabolism.auxin.induced-regulated-responsive-activated	101	0.33153224965276157
17.3	hormone metabolism.brassinosteroid	25	0.15305854465065913
17.3.1	hormone metabolism.brassinosteroid.synthesis-degradation	18	0.27261012771284887
17.3.1.1	hormone metabolism.brassinosteroid.synthesis-degradation.BRs	2	0.8174744885856642
17.3.1.1.1	hormone metabolism.brassinosteroid.synthesis-degradation.BRs.DET2	2	0.8174744885856642
17.3.1.2	hormone metabolism.brassinosteroid.synthesis-degradation.sterols	16	0.296646482449436
17.3.1.2.1	hormone metabolism.brassinosteroid.synthesis-degradation.sterols.SMT1	2	0.7787938362920789
17.3.1.2.2	hormone metabolism.brassinosteroid.synthesis-degradation.sterols.SMT2	1	0.6425643558668558
17.3.1.2.3	hormone metabolism.brassinosteroid.synthesis-degradation.sterols.CYP51	5	0.5338914536170345
17.3.1.2.4	hormone metabolism.brassinosteroid.synthesis-degradation.sterols.FACKEL	2	0.860789211511087
17.3.1.2.5	hormone metabolism.brassinosteroid.synthesis-degradation.sterols.HYD1	1	0.9713974602142518
17.3.1.2.6	hormone metabolism.brassinosteroid.synthesis-degradation.sterols.DWF7	1	0.8047974198950519
17.3.1.2.7	hormone metabolism.brassinosteroid.synthesis-degradation.sterols.DWF5	1	0.5816101046321893
17.3.1.2.8	hormone metabolism.brassinosteroid.synthesis-degradation.sterols.DWF1	1	0.9686620603670062
17.3.1.2.99	hormone metabolism.brassinosteroid.synthesis-degradation.sterols.other	2	0.3706777252741129
17.3.2	hormone metabolism.brassinosteroid.signal transduction	6	0.5338914536170345
17.3.2.2	hormone metabolism.brassinosteroid.signal transduction.BZR	3	0.46565885871936924
17.3.2.99	hormone metabolism.brassinosteroid.signal transduction.other	3	0.8754839493581013
17.3.3	hormone metabolism.brassinosteroid.induced-regulated-responsive-activated	1	0.9946558523763336
17.4	hormone metabolism.cytokinin	23	0.6226511365842108
17.4.1	hormone metabolism.cytokinin.synthesis-degradation	18	0.6847291867802251
17.4.2	hormone metabolism.cytokinin.signal transduction	5	0.7843458956541361
17.5	hormone metabolism.ethylene	165	0.28882634867228046
17.5.1	hormone metabolism.ethylene.synthesis-degradation	61	0.13751480259195975
17.5.1.1	hormone metabolism.ethylene.synthesis-degradation.1-aminocyclopropane-1-carboxylate synthase	5	0.023348434833936997
17.5.2	hormone metabolism.ethylene.signal transduction	82	0.363559003137965
17.5.3	hormone metabolism.ethylene.induced-regulated-responsive-activated	22	0.23811788196192255
17.6	hormone metabolism.gibberelin	22	0.9626693220587396
17.6.1	hormone metabolism.gibberelin.synthesis-degradation	12	0.4742129249008923
17.6.1.11	hormone metabolism.gibberelin.synthesis-degradation.GA20 oxidase	3	0.7428693110178584
17.6.1.12	hormone metabolism.gibberelin.synthesis-degradation.GA3 oxidase	1	0.5371030677075237
17.6.1.13	hormone metabolism.gibberelin.synthesis-degradation.GA2 oxidase	6	0.7787938362920789
17.6.2	hormone metabolism.gibberelin.signal transduction	1	0.8174744885856642
17.6.3	hormone metabolism.gibberelin.induced-regulated-responsive-activated	9	0.4096534691285548
17.7	hormone metabolism.jasmonate	29	0.031015948393187217
17.7.1	hormone metabolism.jasmonate.synthesis-degradation	27	0.023329981415481236
17.7.1.2	hormone metabolism.jasmonate.synthesis-degradation.lipoxygenase	10	0.363559003137965
17.7.1.3	hormone metabolism.jasmonate.synthesis-degradation.allene oxidase synthase	5	0.08975338117092811
17.7.1.4	hormone metabolism.jasmonate.synthesis-degradation.allene oxidase cyclase	1	0.8677794422605981
17.7.1.5	hormone metabolism.jasmonate.synthesis-degradation.12-Oxo-PDA-reductase	9	0.6847291867802251
17.7.3	hormone metabolism.jasmonate.induced-regulated-responsive-activated	2	0.998145536257642
17.8	hormone metabolism.salicylic acid	22	0.7787938362920789
17.8.1	hormone metabolism.salicylic acid.synthesis-degradation	22	0.7787938362920789
18	Co-factor and vitamine metabolism	72	0.8029672162593781
18.1	Co-factor and vitamine metabolism.molybdenum cofactor	1	0.7524879820161005
18.2	Co-factor and vitamine metabolism.thiamine	9	0.40984876772126344
18.2.1	Co-factor and vitamine metabolism.thiamine.thiamine diphosphokinase	3	0.3706777252741129
18.2.2	Co-factor and vitamine metabolism.thiamine.hydroxymethylpyrimidine kinase	1	0.8113215936535036
18.3	Co-factor and vitamine metabolism.riboflavin	9	0.6591973739518188
18.3.1	Co-factor and vitamine metabolism.riboflavin.GTP cyclohydrolase II	3	0.48758680032779267
18.3.2	Co-factor and vitamine metabolism.riboflavin.riboflavin synthase	2	0.8047974198950519
18.4	Co-factor and vitamine metabolism.pantothenate	8	0.78916586436389
18.4.2	Co-factor and vitamine metabolism.pantothenate.3-methyl-2-oxobutanoate hydroxymethyltransferase (KPHMT,PANB)	2	0.7524879820161005
18.4.5	Co-factor and vitamine metabolism.pantothenate.pantothenate kinase (PANK)	3	0.7708910826608443
18.4.7	Co-factor and vitamine metabolism.pantothenate.phosphopantothenoylcysteine decarboxylase (PPCDC)	1	0.860789211511087
18.4.8	Co-factor and vitamine metabolism.pantothenate.pantetheine-phosphate adenylyltransferase (PPAT)	2	0.985420062302376
18.5	Co-factor and vitamine metabolism.folate & vitamine K	6	0.6113809496725561
18.5.2	Co-factor and vitamine metabolism.folate & vitamine K.vitamine K	5	0.4218662955970818
18.5.2.4	Co-factor and vitamine metabolism.folate & vitamine K.o-Succinyl-BenzoylCoa Synthetase	1	0.7112835743016145
18.5.2.5	Co-factor and vitamine metabolism.folate & vitamine K.vitamine K.naphthoate synthase	1	0.702795051412192
18.5.2.7	Co-factor and vitamine metabolism.folate & vitamine K.DHNA Phytyltransferase	1	0.9491727889028118
18.5.2.8	Co-factor and vitamine metabolism.folate & vitamine K.2-phytyl-1,4-naphthoquinone methyltransferase	1	0.49394278417795995
18.5.2.10	2-phytyl-1,4-naphthoquinone methyltransferase.PHYLLO	1	0.8496103453633176
18.6	Co-factor and vitamine metabolism.biotin	4	0.4765627856606387
18.6.1	Co-factor and vitamine metabolism.biotin.biotin synthase	1	0.5413006508825982
18.7	Co-factor and vitamine metabolism.iron-sulphur clusters	10	0.05242034079289526
18.8	Co-factor and vitamine metabolism.ubiquinone	2	0.46910398548420285
18.8.1	Co-factor and vitamine metabolism.ubiquinone.hexaprenyldihydroxybenzoate methyltransferase	2	0.46910398548420285
18.11	Co-factor and vitamine metabolism.lipoic acid	2	0.5697186709883392
18.13	Co-factor and vitamine metabolism.isochorismatase	2	0.1922420787127328
19	tetrapyrrole synthesis	41	0.5816101046321893
19.1	tetrapyrrole synthesis.glu-tRNA synthetase	2	0.5244245955757159
19.2	tetrapyrrole synthesis.glu-tRNA reductase	1	0.9476646504743016
19.3	tetrapyrrole synthesis.GSA	4	0.5682539569883656
19.4	tetrapyrrole synthesis.ALA dehydratase	1	0.6875451197449324
19.5	tetrapyrrole synthesis.porphobilinogen deaminase	1	0.6985450222891185
19.6	tetrapyrrole synthesis.uroporphyrinogen III synthase	2	0.960868271199539
19.7	tetrapyrrole synthesis.uroporphyrinogen decarboxylase	3	0.4889561583800856
19.8	tetrapyrrole synthesis.coproporphyrinogen III oxidase	2	0.860789211511087
19.9	tetrapyrrole synthesis.protoporphyrin IX oxidase	2	0.769445134886131
19.10	tetrapyrrole synthesis.magnesium chelatase	3	0.9205162626102376
19.11	tetrapyrrole synthesis.magnesium protoporphyrin IX methyltransferase	1	0.6228454265218416
19.12	tetrapyrrole synthesis.magnesium-protoporphyrin IX monomethyl ester (oxidative) cyclase	1	0.7787938362920789
19.13	tetrapyrrole synthesis.divinyl chlorophyllide-a 8-vinyl-reductase	1	0.6113809496725561
19.14	tetrapyrrole synthesis.protochlorophyllide reductase	1	0.7366555680590453
19.15	tetrapyrrole synthesis.chlorophyll synthase	1	0.6633878421515844
19.20	tetrapyrrole synthesis.ferrochelatase	2	0.9183418120847413
19.21	tetrapyrrole synthesis.heme oxygenase	2	0.6626919141855004
19.30	tetrapyrrole synthesis.uroporphyrin-III C-methyltransferase	1	0.42061425160690497
19.32	tetrapyrrole synthesis.sirohydrochlorin ferrochelatase	1	0.5373909095474171
19.40	tetrapyrrole synthesis.regulation	3	0.7394365520730571
19.99	tetrapyrrole synthesis.unspecified	5	0.4497934574435707
20	stress	960	1.9003819339280527E-7
20.1	stress.biotic	629	3.131878417269807E-4
20.1.1	stress.biotic.respiratory burst	9	0.25327682309514316
20.1.3	stress.biotic.signalling	15	0.7112835743016145
20.1.3.1	stress.biotic.signalling.MLO-like	12	0.555802100154819
20.1.5	stress.biotic.regulation of transcription	2	0.9957702882424802
20.1.7	stress.biotic.PR-proteins	352	0.769445134886131
20.1.7.6	stress.biotic.PR-proteins.proteinase inhibitors	3	0.9476646504743016
20.1.7.6.1	stress.biotic.PR-proteins.proteinase inhibitors.trypsin inhibitor	3	0.9476646504743016
20.2	stress.abiotic	326	0.003309714846029523
20.2.1	stress.abiotic.heat	148	0.19856904409923157
20.2.2	stress.abiotic.cold	17	0.9957702882424802
20.2.3	stress.abiotic.drought/salt	64	0.484391538739079
20.2.4	stress.abiotic.touch/wounding	8	0.5396794717635776
20.2.5	stress.abiotic.light	3	0.7472988773474766
20.2.99	stress.abiotic.unspecified	64	7.782306374299516E-4
21	redox	195	0.2552203699516105
21.1	redox.thioredoxin	61	0.8123612916249012
21.2	redox.ascorbate and glutathione	67	0.04242921739721592
21.2.1	redox.ascorbate and glutathione.ascorbate	27	0.08517124010860742
21.2.1.1	redox.ascorbate and glutathione.ascorbate.GME	2	0.9946558523763336
21.2.1.2	redox.ascorbate and glutathione.ascorbate.GDP-L-galactose-hexose-1-phosphate guanyltransferase	3	0.6985450222891185
21.2.1.4	redox.ascorbate and glutathione.ascorbate.L-galactose dehydrogenase	1	0.6626919141855004
21.2.1.5	redox.ascorbate and glutathione.ascorbate.L-Galactono-1,4-lactone dehydrogenase	2	0.48400184892766024
21.2.2	redox.ascorbate and glutathione.glutathione	15	0.8540981971567396
21.3	redox.heme	7	0.929652800859954
21.4	redox.glutaredoxins	34	0.8174744885856642
21.5	redox.peroxiredoxin	9	0.795537242847519
21.5.1	redox.peroxiredoxin.BAS1	3	0.8976836293002307
21.6	redox.dismutases and catalases	11	0.9790765902251706
21.99	redox.misc	6	0.8508881455845031
22	polyamine metabolism	12	0.7254551591638705
22.1	polyamine metabolism.synthesis	11	0.6633878421515844
22.1.2	polyamine metabolism.synthesis.SAM decarboxylase	4	0.6188224662564419
22.1.4	polyamine metabolism.synthesis.agmatine deiminase	1	0.7112835743016145
22.1.5	polyamine metabolism.synthesis.N-carbamoylputrescine amidohydrolase	1	0.6345111444731381
22.1.6	polyamine metabolism.synthesis.spermidine synthase	5	0.8693407561014523
22.1.7	polyamine metabolism.synthesis.spermine synthase	1	0.3998217717703882
22.2	polyamine metabolism.degradation	1	0.8205784969966888
22.2.1	polyamine metabolism.degradation.polyamin oxidase	1	0.8205784969966888
23	nucleotide metabolism	143	0.8526042085413863
23.1	nucleotide metabolism.synthesis	34	0.623541449361572
23.1.1	nucleotide metabolism.synthesis.pyrimidine	11	0.7843458956541361
23.1.1.1	nucleotide metabolism.synthesis.pyrimidine.carbamoyl phosphate synthetase	2	0.6400966825322235
23.1.1.2	nucleotide metabolism.synthesis.pyrimidine.aspartate transcarbamoylase	1	0.9957702882424802
23.1.1.3	nucleotide metabolism.synthesis.pyrimidine.dihydroorotase	1	0.6655146712293649
23.1.1.4	nucleotide metabolism.synthesis.pyrimidine.dihydroorotate dehydrogenase	1	0.669282536245828
23.1.1.5	nucleotide metabolism.synthesis.pyrimidine.orotate phosphoribosyltransferase	2	0.8391740099173444
23.1.1.10	nucleotide metabolism.synthesis.pyrimidine.CTP synthetase	4	0.6847291867802251
23.1.2	nucleotide metabolism.synthesis.purine	17	0.4334069843829699
23.1.2.1	nucleotide metabolism.synthesis.purine.amidophosphoribosyltransferase	2	0.4410933463991629
23.1.2.2	nucleotide metabolism.synthesis.purine.GAR Synthetase	2	0.7721653405885263
23.1.2.3	nucleotide metabolism.synthesis.purine.GAR transformylase	2	0.7345263058610579
23.1.2.4	nucleotide metabolism.synthesis.purine.FGAR amidotransferase	2	0.9315106500501814
23.1.2.5	nucleotide metabolism.synthesis.purine.AIR synthase	1	0.5149323088164475
23.1.2.6	nucleotide metabolism.synthesis.purine.AIR carboxylase	1	0.7708910826608443
23.1.2.7	nucleotide metabolism.synthesis.purine.SAICAR synthetase	1	0.8558784566214857
23.1.2.8	nucleotide metabolism.synthesis.purine.SAICAR lyase	1	0.6591973739518188
23.1.2.9	nucleotide metabolism.synthesis.purine.AICAR transformylase	1	0.7428693110178584
23.1.2.20	nucleotide metabolism.synthesis.purine.adenylosuccinate synthase	2	0.555802100154819
23.1.2.30	nucleotide metabolism.synthesis.purine.IMP dehydrogenase	1	0.5682539569883656
23.1.2.31	nucleotide metabolism.synthesis.purine.GMP synthetase	1	0.655747010623407
23.1.3	nucleotide metabolism.synthesis.PRS-PP	4	0.8169687801713009
23.1.99	nucleotide metabolism.synthesis.unspecified	2	0.12794771326159102
23.2	nucleotide metabolism.degradation	34	0.7524879820161005
23.2.1	nucleotide metabolism.degradation.pyrimidine	6	0.7843458956541361
23.2.1.2	nucleotide metabolism.degradation.pyrimidine.uridine nucleosidase	3	0.9957702882424802
23.2.1.3	nucleotide metabolism.degradation.pyrimidine.dihydrouracil dehydrogenase	1	0.48974528525072925
23.2.1.4	nucleotide metabolism.degradation.pyrimidine.dihydropyrimidinase	1	0.6967537315614323
23.2.1.5	nucleotide metabolism.degradation.pyrimidine.beta-ureidopropionase	1	0.7037295744545494
23.2.2	nucleotide metabolism.degradation.purine	3	0.8540981971567396
23.3	nucleotide metabolism.salvage	38	0.555802100154819
23.3.1	nucleotide metabolism.salvage.phosphoribosyltransferases	10	0.8174744885856642
23.3.1.1	nucleotide metabolism.salvage.phosphoribosyltransferases.aprt	4	0.860789211511087
23.3.1.2	nucleotide metabolism.salvage.phosphoribosyltransferases.hgprt	1	0.7885819681968755
23.3.1.3	nucleotide metabolism.salvage.phosphoribosyltransferases.upp	5	0.9703836022283049
23.3.2	nucleotide metabolism.salvage.nucleoside kinases	6	0.6875451197449324
23.3.2.1	nucleotide metabolism.salvage.nucleoside kinases.adenosine kinase	2	0.7097204683468428
23.3.2.2	nucleotide metabolism.salvage.nucleoside kinases.uridine kinase	3	0.35746326936772066
23.3.2.3	nucleotide metabolism.salvage.nucleoside kinases.thymidine kinase	1	0.955299976272361
23.3.3	nucleotide metabolism.salvage.NUDIX hydrolases	17	0.8677794422605981
23.4	nucleotide metabolism.phosphotransfer and pyrophosphatases	29	0.3347103321619459
23.4.1	nucleotide metabolism.phosphotransfer and pyrophosphatases.adenylate kinase	7	0.6655146712293649
23.4.2	nucleotide metabolism.phosphotransfer and pyrophosphatases.guanylate kinase	2	0.19288976941295574
23.4.3	nucleotide metabolism.phosphotransfer and pyrophosphatases.uridylate kinase	7	0.6228454265218416
23.4.4	nucleotide metabolism.phosphotransfer and pyrophosphatases.thymidylate kinase	1	0.9703836022283049
23.4.10	nucleotide metabolism.phosphotransfer and pyrophosphatases.nucleoside diphosphate kinase	5	0.40984876772126344
23.4.99	nucleotide metabolism.phosphotransfer and pyrophosphatases.misc	8	0.12222990916451294
23.5	nucleotide metabolism.deoxynucleotide metabolism	10	0.6985450222891185
23.5.2	nucleotide metabolism.deoxynucleotide metabolism.pseudouridine synthase	1	0.5137129997908163
23.5.3	nucleotide metabolism.deoxynucleotide metabolism.cytosine deaminase	4	0.6113809496725561
23.5.4	nucleotide metabolism.deoxynucleotide metabolism.ribonucleoside-diphosphate reductase	4	0.13751480259195975
23.5.5	nucleotide metabolism.deoxynucleotide metabolism.dUTP diphosphatase	1	0.4956885505109566
24	Biodegradation of Xenobiotics	62	0.04087882757031039
24.1	Biodegradation of Xenobiotics.hydroxyacylglutathione hydrolase	3	0.9912668046513932
24.2	Biodegradation of Xenobiotics.lactoylglutathione lyase	9	0.9476646504743016
24.3	Biodegradation of Xenobiotics.3-hydroxybutyryl-CoA dehydrogenase	1	0.7034638969090039
25	C1-metabolism	28	0.7627295494346823
25.1	C1-metabolism.glycine hydroxymethyltransferase	4	0.8754839493581013
25.2	C1-metabolism.formate-tetrahydrofolate ligase	1	0.8463481179971578
25.3	C1-metabolism.dihydropteridine diphosphokinase	1	0.9769082747147941
25.4	C1-metabolism.5-formyltetrahydrofolate cyclo-ligase	2	0.8044939512691393
25.5	C1-metabolism.Methylenetetrahydrofolate dehydrogenase & Methenyltetrahydrofolate cyclohydrolase	3	0.9084576084500755
25.7	C1-metabolism.GTP cyclohydrolase I	1	0.48758680032779267
25.8	C1-metabolism.tetrahydrofolate synthase	3	0.8558784566214857
25.9	C1-metabolism.dihydroneopterin aldolase	2	0.9476646504743016
26	misc	1513	0.0
26.1	misc.misc2	38	0.057177529596612556
26.2	misc.UDP glucosyl and glucoronyl transferases	235	5.828096477217697E-8
26.3	misc.gluco-, galacto- and mannosidases	88	3.7929686374725134E-4
26.3.1	misc.gluco-, galacto- and mannosidases.alpha-galactosidase	7	0.07054213435710051
26.3.2	misc.gluco-, galacto- and mannosidases.beta-galactosidase	15	0.6065811846062621
26.3.3	misc.gluco-, galacto- and mannosidases.alpha-mannosidase	2	0.9957702882424802
26.3.4	misc.gluco-, galacto- and mannosidases.endoglucanase	20	9.528604485344333E-5
26.3.5	misc.gluco-, galacto- and mannosidases.glycosyl hydrolase family 5	3	0.8755247208825122
26.4	misc.beta 1,3 glucan hydrolases	73	0.0015526738182242595
26.4.1	misc.beta 1,3 glucan hydrolases.glucan endo-1,3-beta-glucosidase	57	0.01157350609794888
26.5	misc.acyl transferases	5	0.5816101046321893
26.6	misc.O-methyl transferases	30	0.1806281891308408
26.7	misc.oxidases - copper, flavone etc.	103	0.14966100366360166
26.8	misc.nitrilases, *nitrile lyases, berberine bridge enzymes, reticuline oxidases, troponine reductases	62	0.24548802199294986
26.9	misc.glutathione S transferases	69	0.006912301598021654
26.10	misc.cytochrome P450	247	0.04087882757031039
26.11	misc.alcohol dehydrogenases	40	0.11127215945968924
26.11.1	misc.alcohol dehydrogenases	40	0.11127215945968924
26.12	misc.peroxidases	111	1.4329990246251256E-5
26.13	misc.acid and other phosphatases	72	0.0650322006630468
26.14	misc.oxygenases	6	0.8095122547849759
26.16	misc.myrosinases-lectin-jacalin	15	0.555802100154819
26.17	misc.dynamin	14	0.9610617818948599
26.18	misc.invertase/pectin methylesterase inhibitor family protein	18	0.7078707394255275
26.19	misc.plastocyanin-like	47	1.0135064565375274E-7
26.21	misc.protease inhibitor/seed storage/lipid transfer protein (LTP) family protein	26	0.006245525091583017
26.22	misc.short chain dehydrogenase/reductase (SDR)	71	0.8205784969966888
26.23	misc.rhodanese	14	0.08468669737304035
26.24	misc.GCN5-related N-acetyltransferase	29	0.30901035637138125
26.26	misc.aminotransferases	4	0.7112835743016145
26.26.1	misc.aminotransferases.aminotransferase class IV family protein	4	0.7112835743016145
26.27	misc.calcineurin-like phosphoesterase family protein	9	0.8550358431108283
26.28	misc.GDSL-motif lipase	84	7.507979516878215E-4
26.30	misc. other Ferredoxins and Rieske domain	8	0.8062839927489805
27	RNA	2724	5.477988430299334E-20
27.1	RNA.processing	324	1.5867734720599105E-7
27.1.1	RNA.processing.splicing	65	0.0028689152700406566
27.1.2	RNA.processing.RNA helicase	34	0.021739245876348373
27.1.19	RNA.processing.ribonucleases	42	0.10177762262399284
27.1.20	RNA.processing.degradation dicer	6	0.5338914536170345
27.1.21	RNA.processing.siRNA methyltransferase	1	0.587791277370015
27.2	RNA.transcription	100	0.0015526738182242595
27.3	RNA.regulation of transcription	2153	2.498411768557641E-8
27.3.1	RNA.regulation of transcription.ABI3/VP1-related B3-domain-containing transcription factor family	8	0.7034638969090039
27.3.2	RNA.regulation of transcription.Alfin-like	9	0.5296212980304339
27.3.3	RNA.regulation of transcription.AP2/EREBP, APETALA2/Ethylene-responsive element binding protein family	99	0.7524879820161005
27.3.4	RNA.regulation of transcription.ARF, Auxin Response Factor family	24	0.5423516015755498
27.3.5	RNA.regulation of transcription.ARR	13	0.9476646504743016
27.3.6	RNA.regulation of transcription.bHLH,Basic Helix-Loop-Helix family	101	0.7787938362920789
27.3.7	RNA.regulation of transcription.C2C2(Zn) CO-like, Constans-like zinc finger family	33	0.6113809496725561
27.3.8	RNA.regulation of transcription.C2C2(Zn) DOF zinc finger family	25	0.8918654462009337
27.3.9	RNA.regulation of transcription.C2C2(Zn) GATA transcription factor family	25	0.0791447018466578
27.3.10	RNA.regulation of transcription.C2C2(Zn) YABBY family	5	0.8693407561014523
27.3.11	RNA.regulation of transcription.C2H2 zinc finger family	88	0.7254551591638705
27.3.12	RNA.regulation of transcription.C3H zinc finger family	21	0.9039850852552048
27.3.13	RNA.regulation of transcription.CCAAT box binding factor family, DR1	2	0.5334033615633731
27.3.14	RNA.regulation of transcription.CCAAT box binding factor family, HAP2	10	0.23818153511648033
27.3.15	RNA.regulation of transcription.CCAAT box binding factor family, HAP3	7	0.48758680032779267
27.3.16	RNA.regulation of transcription.CCAAT box binding factor family, HAP5	11	0.2943349651862346
27.3.17	RNA.regulation of transcription.CPP(Zn),CPP1-related transcription factor family	9	0.7325484569540607
27.3.18	RNA.regulation of transcription.E2F/DP transcription factor family	8	0.7237983541920177
27.3.19	RNA.regulation of transcription.EIN3-like(EIL) transcription factor family	5	0.8754839493581013
27.3.20	RNA.regulation of transcription.G2-like transcription factor family, GARP	38	0.383770564934026
27.3.21	RNA.regulation of transcription.GRAS transcription factor family	18	0.8205784969966888
27.3.22	RNA.regulation of transcription.HB,Homeobox transcription factor family	74	0.7721653405885263
27.3.23	RNA.regulation of transcription.HSF,Heat-shock transcription factor family	25	0.7650996015536308
27.3.24	RNA.regulation of transcription.MADS box transcription factor family	33	0.5864253570935047
27.3.25	RNA.regulation of transcription.MYB domain transcription factor family	261	0.7854968415958234
27.3.26	RNA.regulation of transcription.MYB-related transcription factor family	29	0.1254921129689575
27.3.27	RNA.regulation of transcription.NAC domain transcription factor family	19	0.6985450222891185
27.3.29	RNA.regulation of transcription.TCP transcription factor family	16	0.8000017574958769
27.3.30	RNA.regulation of transcription.Trihelix, Triple-Helix transcription factor family	22	0.7998528539738775
27.3.31	RNA.regulation of transcription.TUB transcription factor family	1	0.8113215936535036
27.3.32	RNA.regulation of transcription.WRKY domain transcription factor family	80	0.005072201844812888
27.3.34	RNA.regulation of transcription.Orphan family	7	0.9790765902251706
27.3.35	RNA.regulation of transcription.bZIP transcription factor family	75	0.5816101046321893
27.3.36	RNA.regulation of transcription.Argonaute	3	0.9476646504743016
27.3.37	RNA.regulation of transcription.AS2,Lateral Organ Boundaries Gene Family	22	0.905949167763738
27.3.38	RNA.regulation of transcription.AT-rich interaction domain containing transcription factor family	2	0.5601992623617374
27.3.39	RNA.regulation of transcription.AtSR Transcription Factor family	10	0.7772068022994784
27.3.40	RNA.regulation of transcription.Aux/IAA family	28	0.6241673721234563
27.3.41	RNA.regulation of transcription.B3 transcription factor family	6	0.9757486561380426
27.3.42	RNA.regulation of transcription.Bromodomain proteins	6	0.7949745728057895
27.3.44	RNA.regulation of transcription.Chromatin Remodeling Factors	58	6.4036328089559E-4
27.3.46	RNA.regulation of transcription.DNA methyltransferases	7	0.8540981971567396
27.3.47	RNA.regulation of transcription.ELF3	2	0.16015537291814738
27.3.48	RNA.regulation of transcription.FHA transcription factor	7	0.78332353867852
27.3.49	RNA.regulation of transcription.GeBP like	4	0.6633878421515844
27.3.50	RNA.regulation of transcription.General Transcription	26	0.12222990916451294
27.3.51	RNA.regulation of transcription.General Transcription, TBP-binding protein	2	0.6484645885020353
27.3.52	RNA.regulation of transcription.Global transcription factor group	16	0.31312967909981626
27.3.53	RNA.regulation of transcription.High mobility group (HMG) family	2	0.7742439196781674
27.3.54	RNA.regulation of transcription.Histone acetyltransferases	12	0.5449222906231582
27.3.55	RNA.regulation of transcription.HDA	18	0.8907205589061049
27.3.57	RNA.regulation of transcription.JUMONJI family	15	0.9282910040419844
27.3.58	RNA.regulation of transcription.LUG	3	0.42147264391652
27.3.59	RNA.regulation of transcription.Methyl binding domain proteins	10	0.296646482449436
27.3.60	RNA.regulation of transcription.NIN-like bZIP-related family	5	0.48955336642811464
27.3.62	RNA.regulation of transcription.Nucleosome/chromatin assembly factor group	10	0.5864253570935047
27.3.63	RNA.regulation of transcription.PHD finger transcription factor	12	0.7513453683480769
27.3.64	RNA.regulation of transcription.PHOR1	14	0.01408286992858708
27.3.65	RNA.regulation of transcription.Polycomb Group (PcG)	11	0.30211587868836653
27.3.66	RNA.regulation of transcription.Psudo ARR transcription factor family	5	0.018899002190889087
27.3.67	RNA.regulation of transcription.putative transcription regulator	191	1.3329112364927412E-4
27.3.68	RNA.regulation of transcription.PWWP domain protein	11	0.02228417156507806
27.3.69	RNA.regulation of transcription.SET-domain transcriptional regulator family	39	0.45940393063221563
27.3.70	RNA.regulation of transcription.Silencing Group	3	0.6633878421515844
27.3.71	RNA.regulation of transcription.SNF7	15	0.9183418120847413
27.3.73	RNA.regulation of transcription.Zn-finger(CCHC)	8	0.1776012561593575
27.3.80	RNA.regulation of transcription.zf-HD	10	0.8028024290614632
27.3.81	RNA.regulation of transcription.S1FA	2	0.6633878421515844
27.3.82	RNA.regulation of transcription.plant TF (pbf2)	1	0.5192606547666124
27.3.99	RNA.regulation of transcription.unclassified	306	0.0678177360832408
27.4	RNA.RNA binding	188	7.906073019002323E-4
28	DNA	529	0.15411364321375473
28.1	DNA.synthesis/chromatin structure	341	0.43254440945111067
28.1.1	DNA.synthesis/chromatin structure.retrotransposon/transposase	27	0.5816101046321893
28.1.1.4	DNA.synthesis/chromatin structure.retrotransposon/transposase.hat-like transposase	27	0.5816101046321893
28.1.3	DNA.synthesis/chromatin structure.histone	55	0.2091541891023303
28.2	DNA.repair	83	0.13399487775819283
28.99	DNA.unspecified	107	0.9609294802973081
29	protein	3210	0.5413006508825982
29.1	protein.aa activation	89	0.6591973739518188
29.1.1	protein.aa activation.tyrosine-tRNA ligase	6	0.8463481179971578
29.1.3	protein.aa activation.threonine-tRNA ligase	2	0.860789211511087
29.1.4	protein.aa activation.leucine-tRNA ligase	4	0.48758680032779267
29.1.5	protein.aa activation.isoleucine-tRNA ligase	3	0.9995132000716623
29.1.6	protein.aa activation.lysine-tRNA ligase	2	0.9610617818948599
29.1.7	protein.aa activation.alanine-tRNA ligase	3	0.7524879820161005
29.1.9	protein.aa activation.valine-tRNA ligase	5	0.801396306238358
29.1.10	protein.aa activation.methionine-tRNA ligase	3	0.985420062302376
29.1.11	protein.aa activation.serine-tRNA ligase	3	0.43887692137082734
29.1.12	protein.aa activation.aspartate-tRNA ligase	3	0.7772068022994784
29.1.14	protein.aa activation.glycine-tRNA ligase	3	0.3001396000513295
29.1.15	protein.aa activation.proline-tRNA ligase	2	0.6626919141855004
29.1.16	protein.aa activation.cysteine-tRNA ligase	3	0.3736518379262657
29.1.17	protein.aa activation.glutamate-tRNA ligase	3	0.617283262569363
29.1.18	protein.aa activation.glutamine-tRNA ligase	2	0.6715345790005314
29.1.19	protein.aa activation.arginine-tRNA ligase	2	0.9183418120847413
29.1.20	protein.aa activation.phenylalanine-tRNA ligase	3	0.7254551591638705
29.1.21	protein.aa activation.histidine-tRNA ligase	2	0.9315106500501814
29.1.22	protein.aa activation.asparagine-tRNA ligase	3	0.8002936542091675
29.1.30	protein.aa activation.pseudouridylate synthase	14	0.3001396000513295
29.1.40	protein.aa activation.bifunctional aminoacyl-tRNA synthetase	2	0.9084576084500755
29.2	protein.synthesis	444	0.686628138030671
29.2.1	protein.synthesis.ribosomal protein	304	0.8302322914000634
29.2.1.1	protein.synthesis.ribosomal protein.prokaryotic	91	0.038669774726509246
29.2.1.1.1	protein.synthesis.ribosomal protein.prokaryotic.chloroplast	42	0.03396444570148358
29.2.1.1.1.1	protein.synthesis.ribosomal protein.prokaryotic.chloroplast.30S subunit	10	0.3372928101367939
29.2.1.1.1.1.5	protein.synthesis.ribosomal protein.prokaryotic.chloroplast.30S subunit.S5	1	0.7444186518443412
29.2.1.1.1.1.6	protein.synthesis.ribosomal protein.prokaryotic.chloroplast.30S subunit.S6	1	0.537851500813397
29.2.1.1.1.1.9	protein.synthesis.ribosomal protein.prokaryotic.chloroplast.30S subunit.S9	2	0.8169687801713009
29.2.1.1.1.1.10	protein.synthesis.ribosomal protein.prokaryotic.chloroplast.30S subunit.S10	1	0.7472988773474766
29.2.1.1.1.1.13	protein.synthesis.ribosomal protein.prokaryotic.chloroplast.30S subunit.S13	1	0.40984876772126344
29.2.1.1.1.1.15	protein.synthesis.ribosomal protein.prokaryotic.chloroplast.30S subunit.S15	1	0.7534199830237186
29.2.1.1.1.1.20	protein.synthesis.ribosomal protein.prokaryotic.chloroplast.30S subunit.S20	1	0.48758680032779267
29.2.1.1.1.1.83	protein.synthesis.ribosomal protein.prokaryotic.chloroplast.30S subunit.PSRP3	1	0.44443891643730804
29.2.1.1.1.1.530	protein.synthesis.ribosomal protein.prokaryotic.chloroplast.30S subunit.S30A	1	0.5373909095474171
29.2.1.1.1.2	protein.synthesis.ribosomal protein.prokaryotic.chloroplast.50S subunit	32	0.1254921129689575
29.2.1.1.1.2.1	protein.synthesis.ribosomal protein.prokaryotic.chloroplast.50S subunit.L1	2	0.7128034350523229
29.2.1.1.1.2.3	protein.synthesis.ribosomal protein.prokaryotic.chloroplast.50S subunit.L3	2	0.8205784969966888
29.2.1.1.1.2.4	protein.synthesis.ribosomal protein.prokaryotic.chloroplast.50S subunit.L4	1	0.48758680032779267
29.2.1.1.1.2.5	protein.synthesis.ribosomal protein.prokaryotic.chloroplast.50S subunit.L5	1	0.9905812574241818
29.2.1.1.1.2.6	protein.synthesis.ribosomal protein.prokaryotic.chloroplast.50S subunit.L6	1	0.5899301016021115
29.2.1.1.1.2.9	protein.synthesis.ribosomal protein.prokaryotic.chloroplast.50S subunit.L9	1	0.6228454265218416
29.2.1.1.1.2.10	protein.synthesis.ribosomal protein.prokaryotic.chloroplast.50S subunit.L10	2	0.537851500813397
29.2.1.1.1.2.11	protein.synthesis.ribosomal protein.prokaryotic.chloroplast.50S subunit.L11	2	0.7254551591638705
29.2.1.1.1.2.12	protein.synthesis.ribosomal protein.prokaryotic.chloroplast.50S subunit.L12	4	0.9790765902251706
29.2.1.1.1.2.13	protein.synthesis.ribosomal protein.prokaryotic.chloroplast.50S subunit.L13	1	0.988033261971132
29.2.1.1.1.2.14	protein.synthesis.ribosomal protein.prokaryotic.chloroplast.50S subunit.L14	1	0.5413006508825982
29.2.1.1.1.2.15	protein.synthesis.ribosomal protein.prokaryotic.chloroplast.50S subunit.L15	1	0.8451307581296623
29.2.1.1.1.2.17	protein.synthesis.ribosomal protein.prokaryotic.chloroplast.50S subunit.L17	1	0.8123612916249012
29.2.1.1.1.2.18	protein.synthesis.ribosomal protein.prokaryotic.chloroplast.50S subunit.L18	1	0.4956885505109566
29.2.1.1.1.2.19	protein.synthesis.ribosomal protein.prokaryotic.chloroplast.50S subunit.L19	2	0.6591973739518188
29.2.1.1.1.2.21	protein.synthesis.ribosomal protein.prokaryotic.chloroplast.50S subunit.L21	2	0.5413006508825982
29.2.1.1.1.2.22	protein.synthesis.ribosomal protein.prokaryotic.chloroplast.50S subunit.L22	1	0.6633878421515844
29.2.1.1.1.2.24	protein.synthesis.ribosomal protein.prokaryotic.chloroplast.50S subunit.L24	3	0.8028024290614632
29.2.1.1.1.2.28	protein.synthesis.ribosomal protein.prokaryotic.chloroplast.50S subunit.L28	1	0.6985450222891185
29.2.1.1.1.2.29	protein.synthesis.ribosomal protein.prokaryotic.chloroplast.50S subunit.L29	1	0.5890956895811091
29.2.1.1.1.2.31	protein.synthesis.ribosomal protein.prokaryotic.chloroplast.50S subunit.L31	1	0.4489427809607785
29.2.1.1.2	protein.synthesis.ribosomal protein.prokaryotic.mitochondrion	8	0.6363970023759059
29.2.1.1.2.1	protein.synthesis.ribosomal protein.prokaryotic.mitochondrion.30S subunit	5	0.6847291867802251
29.2.1.1.2.1.7	protein.synthesis.ribosomal protein.prokaryotic.mitochondrion.30S subunit.S7	1	0.6633878421515844
29.2.1.1.2.1.10	protein.synthesis.ribosomal protein.prokaryotic.mitochondrion.30S subunit.S10	1	0.555802100154819
29.2.1.1.2.1.11	protein.synthesis.ribosomal protein.prokaryotic.mitochondrion.30S subunit.S11	1	0.5639797930582714
29.2.1.1.2.1.27	protein.synthesis.ribosomal protein.prokaryotic.mitochondrion.30S subunit.S27	1	0.7575530414795216
29.2.1.1.2.1.29	protein.synthesis.ribosomal protein.prokaryotic.mitochondrion.30S subunit.S29	1	0.7534199830237186
29.2.1.1.2.2	protein.synthesis.ribosomal protein.prokaryotic.mitochondrion.50S subunit	2	0.6841765471731241
29.2.1.1.2.2.29	protein.synthesis.ribosomal protein.prokaryotic.mitochondrion.50S subunit.L29	1	0.6135932406695989
29.2.1.1.2.2.37	protein.synthesis.ribosomal protein.prokaryotic.mitochondrion.50S subunit.L37	1	0.9476646504743016
29.2.1.1.2.51	protein.synthesis.ribosomal protein.prokaryotic.mitochondrion.L51/S25/CI-B8	1	0.8689238115332942
29.2.1.1.3	protein.synthesis.ribosomal protein.prokaryotic.unknown organellar	42	0.6065811846062621
29.2.1.1.3.1	protein.synthesis.ribosomal protein.prokaryotic.unknown organellar.30S subunit	12	0.2509614900004382
29.2.1.1.3.1.1	protein.synthesis.ribosomal protein.prokaryotic.unknown organellar.30S subunit.S1	4	0.47173316330251835
29.2.1.1.3.1.5	protein.synthesis.ribosomal protein.prokaryotic.unknown organellar.30S subunit.S5	1	0.5394100145389736
29.2.1.1.3.1.6	protein.synthesis.ribosomal protein.prokaryotic.unknown organellar.30S subunit.S6	2	0.555802100154819
29.2.1.1.3.1.15	protein.synthesis.ribosomal protein.prokaryotic.unknown organellar.30S subunit.S15	1	0.8558130533192798
29.2.1.1.3.1.16	protein.synthesis.ribosomal protein.prokaryotic.unknown organellar.30S subunit.S16	2	0.6135932406695989
29.2.1.1.3.1.17	protein.synthesis.ribosomal protein.prokaryotic.unknown organellar.30S subunit.S17	1	0.6400966825322235
29.2.1.1.3.1.18	protein.synthesis.ribosomal protein.prokaryotic.unknown organellar.30S subunit.S18	1	0.4742181811562237
29.2.1.1.3.2	protein.synthesis.ribosomal protein.prokaryotic.unknown organellar.50S subunit	28	0.9476646504743016
29.2.1.1.3.2.4	protein.synthesis.ribosomal protein.prokaryotic.unknown organellar.50S subunit.L4	1	0.7276907552081234
29.2.1.1.3.2.9	protein.synthesis.ribosomal protein.prokaryotic.unknown organellar.50S subunit.L9	1	0.8463481179971578
29.2.1.1.3.2.14	protein.synthesis.ribosomal protein.prokaryotic.unknown organellar.50S subunit.L14	1	0.5413006508825982
29.2.1.1.3.2.15	protein.synthesis.ribosomal protein.prokaryotic.unknown organellar.50S subunit.L15	1	0.9957702882424802
29.2.1.1.3.2.17	protein.synthesis.ribosomal protein.prokaryotic.unknown organellar.50S subunit.L17	2	0.6591973739518188
29.2.1.1.3.2.18	protein.synthesis.ribosomal protein.prokaryotic.unknown organellar.50S subunit.L18	3	0.95639454446515
29.2.1.1.3.2.20	protein.synthesis.ribosomal protein.prokaryotic.unknown organellar.50S subunit.L20	2	0.8873089573614823
29.2.1.1.3.2.25	protein.synthesis.ribosomal protein.prokaryotic.unknown organellar.50S subunit.L25	1	0.7885819681968755
29.2.1.1.3.2.28	protein.synthesis.ribosomal protein.prokaryotic.unknown organellar.50S subunit.L28	1	0.7787938362920789
29.2.1.1.3.2.30	protein.synthesis.ribosomal protein.prokaryotic.unknown organellar.50S subunit.L30	2	0.7524879820161005
29.2.1.1.3.2.32	protein.synthesis.ribosomal protein.prokaryotic.unknown organellar.50S subunit.L32	2	0.9240472476981142
29.2.1.1.3.2.34	protein.synthesis.ribosomal protein.prokaryotic.unknown organellar.50S subunit.L34	1	0.8693407561014523
29.2.1.1.3.2.35	protein.synthesis.ribosomal protein.prokaryotic.unknown organellar.50S subunit.L35	4	0.8169687801713009
29.2.1.1.3.2.510	protein.synthesis.ribosomal protein.prokaryotic.unknown organellar.50S subunit.L10A	4	0.5396794717635776
29.2.1.1.3.2.1185	protein.synthesis.ribosomal protein.prokaryotic.unknown organellar.50S subunit.L18/L5	1	0.5702074971553273
29.2.1.1.3.2.1712	protein.synthesis.ribosomal protein.prokaryotic.unknown organellar.50S subunit.L7/L12	1	0.7934696890119427
29.2.1.1.3.99	protein.synthesis.ribosomal protein.prokaryotic.unknown organellar.unknown	2	0.7524879820161005
29.2.1.2	protein.synthesis.ribosomal protein.eukaryotic	199	0.296646482449436
29.2.1.2.1	protein.synthesis.ribosomal protein.eukaryotic.40S subunit	74	0.18424532083793876
29.2.1.2.1.2	protein.synthesis.ribosomal protein.eukaryotic.40S subunit.S2	2	0.9224466711897472
29.2.1.2.1.3	protein.synthesis.ribosomal protein.eukaryotic.40S subunit.S3	2	0.6715345790005314
29.2.1.2.1.4	protein.synthesis.ribosomal protein.eukaryotic.40S subunit.S4	3	0.8373526180165815
29.2.1.2.1.5	protein.synthesis.ribosomal protein.eukaryotic.40S subunit.S5	2	0.7004507888941157
29.2.1.2.1.6	protein.synthesis.ribosomal protein.eukaryotic.40S subunit.S6	2	0.6658228721907632
29.2.1.2.1.7	protein.synthesis.ribosomal protein.eukaryotic.40S subunit.S7	3	0.9956763652849109
29.2.1.2.1.8	protein.synthesis.ribosomal protein.eukaryotic.40S subunit.S8	3	0.7787938362920789
29.2.1.2.1.9	protein.synthesis.ribosomal protein.eukaryotic.40S subunit.S9	4	0.48758680032779267
29.2.1.2.1.10	protein.synthesis.ribosomal protein.eukaryotic.40S subunit.S10	3	0.6633878421515844
29.2.1.2.1.11	protein.synthesis.ribosomal protein.eukaryotic.40S subunit.S11	3	0.9957702882424802
29.2.1.2.1.12	protein.synthesis.ribosomal protein.eukaryotic.40S subunit.S12	2	0.5394100145389736
29.2.1.2.1.13	protein.synthesis.ribosomal protein.eukaryotic.40S subunit.S13	3	0.7254551591638705
29.2.1.2.1.14	protein.synthesis.ribosomal protein.eukaryotic.40S subunit.S14	2	0.7910336823967867
29.2.1.2.1.15	protein.synthesis.ribosomal protein.eukaryotic.40S subunit.S15	1	0.9957702882424802
29.2.1.2.1.16	protein.synthesis.ribosomal protein.eukaryotic.40S subunit.S16	2	0.6508177572673812
29.2.1.2.1.17	protein.synthesis.ribosomal protein.eukaryotic.40S subunit.S17	3	0.9662579134533694
29.2.1.2.1.18	protein.synthesis.ribosomal protein.eukaryotic.40S subunit.S18	4	0.988033261971132
29.2.1.2.1.19	protein.synthesis.ribosomal protein.eukaryotic.40S subunit.S19	2	0.5413006508825982
29.2.1.2.1.20	protein.synthesis.ribosomal protein.eukaryotic.40S subunit.S20	3	0.31873970476208713
29.2.1.2.1.21	protein.synthesis.ribosomal protein.eukaryotic.40S subunit.S21	1	0.7569466687540266
29.2.1.2.1.23	protein.synthesis.ribosomal protein.eukaryotic.40S subunit.S23	2	0.9147721217103618
29.2.1.2.1.24	protein.synthesis.ribosomal protein.eukaryotic.40S subunit.S24	3	0.7004507888941157
29.2.1.2.1.25	protein.synthesis.ribosomal protein.eukaryotic.40S subunit.S25	3	0.4684569450567544
29.2.1.2.1.26	protein.synthesis.ribosomal protein.eukaryotic.40S subunit.S26	2	0.8205784969966888
29.2.1.2.1.27	protein.synthesis.ribosomal protein.eukaryotic.40S subunit.S27	1	0.9956763652849109
29.2.1.2.1.28	protein.synthesis.ribosomal protein.eukaryotic.40S subunit.S28	1	0.6484645885020353
29.2.1.2.1.29	protein.synthesis.ribosomal protein.eukaryotic.40S subunit.S29	3	0.637854618216465
29.2.1.2.1.31	protein.synthesis.ribosomal protein.eukaryotic.40S subunit.SA	3	0.6824609509095446
29.2.1.2.1.53	protein.synthesis.ribosomal protein.eukaryotic.40S subunit.S3A	3	0.4096534691285548
29.2.1.2.1.515	protein.synthesis.ribosomal protein.eukaryotic.40S subunit.S15A	3	0.537851500813397
29.2.1.2.2	protein.synthesis.ribosomal protein.eukaryotic.60S subunit	125	0.7513453683480769
29.2.1.2.2.3	protein.synthesis.ribosomal protein.eukaryotic.60S subunit.L3	2	0.860789211511087
29.2.1.2.2.5	protein.synthesis.ribosomal protein.eukaryotic.60S subunit.L5	1	0.8558784566214857
29.2.1.2.2.6	protein.synthesis.ribosomal protein.eukaryotic.60S subunit.L6	3	0.8435342488852633
29.2.1.2.2.7	protein.synthesis.ribosomal protein.eukaryotic.60S subunit.L7	3	0.9686620603670062
29.2.1.2.2.8	protein.synthesis.ribosomal protein.eukaryotic.60S subunit.L8	1	0.48758680032779267
29.2.1.2.2.9	protein.synthesis.ribosomal protein.eukaryotic.60S subunit.L9	2	0.5330041039621385
29.2.1.2.2.10	protein.synthesis.ribosomal protein.eukaryotic.60S subunit.L10	2	0.8174744885856642
29.2.1.2.2.11	protein.synthesis.ribosomal protein.eukaryotic.60S subunit.L11	4	0.9946558523763336
29.2.1.2.2.12	protein.synthesis.ribosomal protein.eukaryotic.60S subunit.L12	2	0.6484645885020353
29.2.1.2.2.13	protein.synthesis.ribosomal protein.eukaryotic.60S subunit.L13	5	0.8677794422605981
29.2.1.2.2.14	protein.synthesis.ribosomal protein.eukaryotic.60S subunit.L14	1	0.8463481179971578
29.2.1.2.2.15	protein.synthesis.ribosomal protein.eukaryotic.60S subunit.L15	3	0.8463481179971578
29.2.1.2.2.17	protein.synthesis.ribosomal protein.eukaryotic.60S subunit.L17	2	0.998145536257642
29.2.1.2.2.18	protein.synthesis.ribosomal protein.eukaryotic.60S subunit.L18	3	0.6875451197449324
29.2.1.2.2.19	protein.synthesis.ribosomal protein.eukaryotic.60S subunit.L19	2	0.8174744885856642
29.2.1.2.2.21	protein.synthesis.ribosomal protein.eukaryotic.60S subunit.L21	2	0.6880149290174006
29.2.1.2.2.22	protein.synthesis.ribosomal protein.eukaryotic.60S subunit.L22	2	0.928768434947834
29.2.1.2.2.23	protein.synthesis.ribosomal protein.eukaryotic.60S subunit.L23	3	0.7513453683480769
29.2.1.2.2.24	protein.synthesis.ribosomal protein.eukaryotic.60S subunit.L24	5	0.8314275570316202
29.2.1.2.2.26	protein.synthesis.ribosomal protein.eukaryotic.60S subunit.L26	3	0.7428693110178584
29.2.1.2.2.27	protein.synthesis.ribosomal protein.eukaryotic.60S subunit.L27	2	0.9957702882424802
29.2.1.2.2.28	protein.synthesis.ribosomal protein.eukaryotic.60S subunit.L28	3	0.6633878421515844
29.2.1.2.2.29	protein.synthesis.ribosomal protein.eukaryotic.60S subunit.L29	2	0.7708910826608443
29.2.1.2.2.30	protein.synthesis.ribosomal protein.eukaryotic.60S subunit.L30	3	0.8174744885856642
29.2.1.2.2.31	protein.synthesis.ribosomal protein.eukaryotic.60S subunit.L31	3	0.5816101046321893
29.2.1.2.2.32	protein.synthesis.ribosomal protein.eukaryotic.60S subunit.L32	4	0.6228454265218416
29.2.1.2.2.34	protein.synthesis.ribosomal protein.eukaryotic.60S subunit.L34	9	0.8540981971567396
29.2.1.2.2.35	protein.synthesis.ribosomal protein.eukaryotic.60S subunit.L35	1	0.5334033615633731
29.2.1.2.2.36	protein.synthesis.ribosomal protein.eukaryotic.60S subunit.L36	2	0.8174744885856642
29.2.1.2.2.37	protein.synthesis.ribosomal protein.eukaryotic.60S subunit.L37	3	0.5751141290965993
29.2.1.2.2.38	protein.synthesis.ribosomal protein.eukaryotic.60S subunit.L38	1	0.8558130533192798
29.2.1.2.2.44	protein.synthesis.ribosomal protein.eukaryotic.60S subunit.L44	2	0.6199754133530709
29.2.1.2.2.57	protein.synthesis.ribosomal protein.eukaryotic.60S subunit.L7A	6	0.16850219431807043
29.2.1.2.2.80	protein.synthesis.ribosomal protein.eukaryotic.60S subunit.P0	5	0.8677794422605981
29.2.1.2.2.81	protein.synthesis.ribosomal protein.eukaryotic.60S subunit.P1	1	0.8754839493581013
29.2.1.2.2.82	protein.synthesis.ribosomal protein.eukaryotic.60S subunit.P2	2	0.31121349040265084
29.2.1.2.2.83	protein.synthesis.ribosomal protein.eukaryotic.60S subunit.P3	2	0.5413006508825982
29.2.1.2.2.99	protein.synthesis.ribosomal protein.eukaryotic.60S subunit.unknown	2	0.7037295744545494
29.2.1.2.2.141	protein.synthesis.ribosomal protein.eukaryotic.60S subunit.L4/L1	2	0.686628138030671
29.2.1.2.2.510	protein.synthesis.ribosomal protein.eukaryotic.60S subunit.L10A	4	0.5396794717635776
29.2.1.2.2.513	protein.synthesis.ribosomal protein.eukaryotic.60S subunit.L13A	3	0.8754839493581013
29.2.1.2.2.518	protein.synthesis.ribosomal protein.eukaryotic.60S subunit.L18A	2	0.8174744885856642
29.2.1.2.2.523	protein.synthesis.ribosomal protein.eukaryotic.60S subunit.L23A	2	0.8346866258914185
29.2.1.2.2.527	protein.synthesis.ribosomal protein.eukaryotic.60S subunit.L27A	3	0.8666089815488125
29.2.1.2.2.535	protein.synthesis.ribosomal protein.eukaryotic.60S subunit.L35A	3	0.8714060653646047
29.2.1.2.2.537	protein.synthesis.ribosomal protein.eukaryotic.60S subunit.L37A	2	0.972989040257522
29.2.1.99	protein.synthesis.ribosomal protein.unknown	20	0.6113809496725561
29.2.1.99.1	protein.synthesis.ribosomal protein.unknown.small subunit	4	0.981099448297226
29.2.1.99.1.4	protein.synthesis.ribosomal protein.unknown.small subunit.S4	1	0.686628138030671
29.2.1.99.1.21	protein.synthesis.ribosomal protein.unknown.small subunit.S21	3	0.8540981971567396
29.2.1.99.2	protein.synthesis.ribosomal protein.unknown.large subunit	9	0.9957702882424802
29.2.1.99.2.18	protein.synthesis.ribosomal protein.unknown.large subunit.L18	1	0.46568962212343584
29.2.1.99.2.23	protein.synthesis.ribosomal protein.unknown.large subunit.L23	1	0.7843458956541361
29.2.1.99.2.34	protein.synthesis.ribosomal protein.unknown.large subunit.L34	2	0.7112835743016145
29.2.1.99.2.36	protein.synthesis.ribosomal protein.unknown.large subunit.L36	1	0.9790765902251706
29.2.1.99.2.39	protein.synthesis.ribosomal protein.unknown.large subunit.L39	2	0.3736518379262657
29.2.1.99.2.1185	protein.synthesis.ribosomal protein.unknown.large subunit.L18/L5	2	0.9045426029880935
29.2.1.99.99	protein.synthesis.ribosomal protein.unknown.unknown	7	0.3435387191692266
29.2.2	protein.synthesis.misc ribosomal protein	14	0.40709744845245216
29.2.2.50	protein.synthesis.misc ribosomal protein.BRIX	6	0.5601992623617374
29.2.3	protein.synthesis.initiation	66	0.860789211511087
29.2.3.1	protein.synthesis.initiation.deoxyhypusine synthase	1	0.5864253570935047
29.2.4	protein.synthesis.elongation	37	0.8771509122126774
29.2.5	protein.synthesis.release	12	0.7542921004884321
29.2.6	protein.synthesis.ribosomal RNA	5	0.4068792363898719
29.2.99	protein.synthesis.misc	4	0.13974414233203525
29.3	protein.targeting	280	0.38399186744517727
29.3.1	protein.targeting.nucleus	43	0.9064103299002857
29.3.2	protein.targeting.mitochondria	35	0.7037295744545494
29.3.3	protein.targeting.chloroplast	44	0.4334069843829699
29.3.4	protein.targeting.secretory pathway	133	0.04087882757031039
29.3.4.1	protein.targeting.secretory pathway.ER	14	0.16838704268454435
29.3.4.2	protein.targeting.secretory pathway.golgi	15	0.5413006508825982
29.3.4.3	protein.targeting.secretory pathway.vacuole	30	0.5552021662366848
29.3.4.4	protein.targeting.secretory pathway.plasma membrane	11	0.7237983541920177
29.3.4.99	protein.targeting.secretory pathway.unspecified	64	0.018899002190889087
29.3.5	protein.targeting.peroxisomes	13	0.9926162045083358
29.3.99	protein.targeting.unknown	12	0.860789211511087
29.4	protein.postranslational modification	951	0.014816890992326729
29.4.1	protein.postranslational modification.kinase	303	8.899547765395255E-13
29.4.1.56	protein.postranslational modification.kinase.receptor like cytoplasmatic kinase VI	2	0.7708910826608443
29.4.1.57	protein.postranslational modification.kinase.receptor like cytoplasmatic kinase VII	297	1.7304676210490774E-13
29.4.1.59	protein.postranslational modification.kinase.receptor like cytoplasmatic kinase IX	2	0.7524879820161005
29.4.1.61	protein.postranslational modification.kinase.receptor like cytoplasmatic kinase X	1	0.4765627856606387
29.5	protein.degradation	1303	0.23967725545353857
29.5.1	protein.degradation.subtilases	44	0.023260705887303695
29.5.2	protein.degradation.autophagy	19	0.5816101046321893
29.5.3	protein.degradation.cysteine protease	55	0.862563542403849
29.5.4	protein.degradation.aspartate protease	69	9.160836381647735E-4
29.5.5	protein.degradation.serine protease	95	0.25327682309514316
29.5.7	protein.degradation.metalloprotease	43	0.4158759111761699
29.5.9	protein.degradation.AAA type	51	0.40709744845245216
29.5.11	protein.degradation.ubiquitin	800	4.3313340438578526E-4
29.5.11.1	protein.degradation.ubiquitin.ubiquitin	30	0.9105403900089476
29.5.11.2	protein.degradation.ubiquitin.E1	8	0.5816101046321893
29.5.11.3	protein.degradation.ubiquitin.E2	45	0.6875451197449324
29.5.11.4	protein.degradation.ubiquitin.E3	583	1.2062186696077593E-5
29.5.11.4.1	protein.degradation.ubiquitin.E3.HECT	9	0.78332353867852
29.5.11.4.2	protein.degradation.ubiquitin.E3.RING	352	0.13751480259195975
29.5.11.4.3	protein.degradation.ubiquitin.E3.SCF	177	6.927892699094181E-5
29.5.11.4.3.1	protein.degradation.ubiquitin.E3.SCF.SKP	15	0.8891955838930092
29.5.11.4.3.2	protein.degradation.ubiquitin.E3.SCF.FBOX	151	7.75121882574738E-5
29.5.11.4.3.3	protein.degradation.ubiquitin.E3.SCF.cullin	9	0.42147264391652
29.5.11.4.3.4	protein.degradation.ubiquitin.E3.SCF.RBX	2	0.6065811846062621
29.5.11.4.4	protein.degradation.ubiquitin.E3.APC	1	0.6363970023759059
29.5.11.4.5	protein.degradation.ubiquitin.E3.BTB/POZ Cullin3	44	0.06391329970214117
29.5.11.4.5.1	protein.degradation.ubiquitin.E3.BTB/POZ Cullin3.Cullin3	3	0.2555410942283545
29.5.11.4.5.2	protein.degradation.ubiquitin.E3.BTB/POZ Cullin3.BTB/POZ	40	0.19935153431327118
29.5.11.4.6	protein.degradation.ubiquitin.E3.DCX	2	0.988033261971132
29.5.11.4.99	protein.degradation.ubiquitin.E3.unspecified	1	0.7742439196781674
29.5.11.5	protein.degradation.ubiquitin.ubiquitin protease	39	0.32974374707028753
29.5.11.20	protein.degradation.ubiquitin.proteasom	59	0.02480375830307069
29.6	protein.folding	70	0.3035576517063498
29.7	protein.glycosylation	58	0.0011696642965993178
29.7.3	protein.glycosylation.mannosyl-oligosaccharide alpha-1,2-mannosidase	2	0.6113809496725561
29.7.4	protein.glycosylation.UDP-glucose glycoprotein glucosyltransferase	1	0.8540981971567396
29.7.5	protein.glycosylation.alpha-1,3-mannosyl-glycoprotein-beta-1,2-N-acetylglucosaminyltransferase(GnTI)	5	0.9823224159374846
29.7.7	protein.glycosylation.mannosyl-oligosaccharide-1,3-1,6-alpha-mannosidase(GMII)	1	0.8540981971567396
29.7.8	protein.glycosylation.alpha-1,6-mannosyl-glycoprotein-beta-1,2-N-acetylglucosaminyltransferase(GnTII)	5	0.6847291867802251
29.7.9	protein.glycosylation.beta-1,2-xylosyltransferase(beta-1,2-XylT)	1	0.5156939204297326
29.7.10	protein.glycosylation.alpha-1,3-fucosyltransferase(alpha-1,3-FucT)	1	0.6703274564853782
29.7.12	protein.glycosylation.beta-1,3-galactosyltransferase(beta-1,3-GalT)	3	0.7766909513018675
29.7.13	protein.glycosylation.alpha-1,4-fucosyltransferase(alpha-1,4-FucT)	2	0.7125740254397942
29.8	protein.assembly and cofactor ligation	16	0.1254921129689575
30	signalling	1364	1.5673346061529466E-7
30.1	signalling.in sugar and nutrient physiology	44	0.8873089573614823
30.1.1	signalling.in sugar and nutrient physiology	35	0.8873433302356258
30.1.2	signalling.in sugar and nutrient physiology.pyruvate dehydrogenase kinase	2	0.5593756250792061
30.2	signalling.receptor kinases	690	2.4921537100652814E-8
30.2.2	signalling.receptor kinases.leucine rich repeat II	2	0.363559003137965
30.2.3	signalling.receptor kinases.leucine rich repeat III	54	0.0018197753148564422
30.2.6	signalling.receptor kinases.leucine rich repeat VI	1	0.6226511365842108
30.2.8	signalling.receptor kinases.leucine rich repeat VIII-1	18	0.33541983731064773
30.2.8.2	signalling.receptor kinases.leucine rich repeat VIII-2	18	0.33541983731064773
30.2.10	signalling.receptor kinases.leucine rich repeat X	4	0.7708910826608443
30.2.11	signalling.receptor kinases.leucine rich repeat XI	135	0.23772123667729153
30.2.12	signalling.receptor kinases.leucine rich repeat XII	27	0.8444261692903171
30.2.16	signalling.receptor kinases.Catharanthus roseus-like RLK1	13	0.03722085213911588
30.2.17	signalling.receptor kinases.DUF 26	21	0.9703836022283049
30.2.19	signalling.receptor kinases.legume-lectin	22	0.2093912417197754
30.2.20	signalling.receptor kinases.wheat LRK10 like	3	0.1737051168492395
30.2.22	signalling.receptor kinases.proline extensin like	8	0.7998528539738775
30.2.24	signalling.receptor kinases.S-locus glycoprotein like	202	0.11721442381268375
30.2.25	signalling.receptor kinases.wall associated kinase	10	0.9344141186774289
30.2.99	signalling.receptor kinases.misc	279	2.3749314600337493E-5
30.3	signalling.calcium	213	5.0836305785657965E-6
30.4	signalling.phosphinositides	45	0.5413006508825982
30.4.1	signalling.phosphinositides.phosphatidylinositol-4-phosphate 5-kinase	20	0.6135932406695989
30.4.2	signalling.phosphinositides.phosphatidylinositol 4-kinase	1	0.6847291867802251
30.4.3	signalling.phosphinositides.bis(5''-nucleosyl)-tetraphosphatase	1	0.7949745728057895
30.4.4	signalling.phosphinositides.phosphoinositide phospholipase C	4	0.8540981971567396
30.4.5	signalling.phosphinositides.inositol-1,3,4-trisphosphate 5/6-kinase	6	0.5338914536170345
30.5	signalling.G-proteins	206	0.9183418120847413
30.6	signalling.MAP kinases	30	0.6113809496725561
30.7	signalling.14-3-3 proteins	8	0.8540981971567396
30.8	signalling.misc	6	0.19935153431327118
30.9	signalling.lipids	6	0.5413006508825982
30.10	signalling.phosphorelay	4	0.6188224662564419
30.11	signalling.light	108	0.06621658979772026
30.11.1	signalling.light.COP9 signalosome	13	0.5513215242901862
30.99	signalling.unspecified	7	0.7237983541920177
31	cell	720	3.118774197866206E-5
31.1	cell.organisation	358	0.006818017736483697
31.2	cell.division	79	0.48758680032779267
31.2.5	cell.division.plastid	5	0.6484645885020353
31.3	cell.cycle	100	0.8754839493581013
31.3.1	cell.cycle.peptidylprolyl isomerase	36	0.5603573156194894
31.4	cell.vesicle transport	158	0.0020627956133656045
31.5	cell.cell death	25	0.9957702882424802
31.5.1	cell.cell death.plants	14	0.5186066882457865
32	micro RNA, natural antisense etc	1	0.7934696890119427
33	development	726	0.9790765902251706
33.1	development.storage proteins	29	0.8324499101494288
33.2	development.late embryogenesis abundant	36	0.01408286992858708
33.3	development.squamosa promoter binding like (SPL)	16	0.5499946463988287
33.99	development.unspecified	645	0.8540981971567396
34	transport	1172	1.1105118485528939E-7
34.1	transport.p- and v-ATPases	47	0.005551692447899104
34.1.1	transport.p- and v-ATPases.H+-transporting two-sector ATPase	16	0.011564937778078429
34.1.1.2	transport.p- and v-ATPases.H+-transporting two-sector ATPase.subunit C	1	0.998145536257642
34.1.1.3	transport.p- and v-ATPases.H+-transporting two-sector ATPase.subunit D	1	0.5502657237754032
34.1.1.4	transport.p- and v-ATPases.H+-transporting two-sector ATPase.subunit E	2	0.9957702882424802
34.2	transport.sugars	88	0.6345111444731381
34.2.1	transport.sugars.sucrose	5	0.35747973698480046
34.3	transport.amino acids	81	0.07829418184127535
34.4	transport.nitrate	5	0.6632168767084065
34.5	transport.ammonium	9	0.23772123667729153
34.6	transport.sulphate	12	0.42652407025544775
34.7	transport.phosphate	21	0.34521531539957256
34.8	transport.metabolite transporters at the envelope membrane	22	0.07675396743141484
34.9	transport.metabolite transporters at the mitochondrial membrane	68	0.18069518806920315
34.10	transport.nucleotides	19	0.8558784566214857
34.11	transport.NDP-sugars at the ER	9	0.1254921129689575
34.12	transport.metal	90	0.9282910040419844
34.13	transport.peptides and oligopeptides	102	0.48758680032779267
34.14	transport.unspecified cations	40	0.636946454597512
34.15	transport.potassium	44	0.9703836022283049
34.16	transport.ABC transporters and multidrug resistance systems	130	0.4480504908082527
34.18	transport.unspecified anions	17	0.686628138030671
34.18.1	transport.unspecified anions.arsenite-transporting ATPase	2	0.8976836293002307
34.19	transport.Major Intrinsic Proteins	34	0.07600692426691709
34.19.1	transport.Major Intrinsic Proteins.PIP	13	0.0022911032300453943
34.19.2	transport.Major Intrinsic Proteins.TIP	11	0.8558130533192798
34.19.3	transport.Major Intrinsic Proteins.NIP	10	0.9859342983073409
34.19.4	transport.Major Intrinsic Proteins.SIP	2	0.928768434947834
34.20	transport.porins	4	0.6633878421515844
34.21	transport.calcium	17	0.34521531539957256
34.22	transport.cyclic nucleotide or calcium regulated channels	13	0.860789211511087
34.23	transport.hormones	4	0.40984876772126344
34.23.1	transport.hormones.auxin	4	0.40984876772126344
34.30	transport.H+ transporting pyrophosphatase	1	0.7998528539738775
34.98	transport.membrane system unknown	4	0.6228454265218416
34.99	transport.misc	298	0.08468669737304035
35	not assigned	8759	2.4544866619641593E-23
35.2	not assigned.unknown	8759	2.4544866619641593E-23

## Sheet: 4dpt - Mapman
bin	name	elements	p-value
1	PS	146	0.002555749348744907
1.1	PS.lightreaction	86	4.471003521956748E-4
1.1.1	PS.lightreaction.photosystem II	39	0.07129665636634736
1.1.1.1	PS.lightreaction.photosystem II.LHC-II	14	0.21095521665090725
1.1.1.2	PS.lightreaction.photosystem II.PSII polypeptide subunits	25	0.35686100642619034
1.1.2	PS.lightreaction.photosystem I	11	0.03317487876057228
1.1.2.1	PS.lightreaction.photosystem I.LHC-I	2	0.6395333275033522
1.1.2.2	PS.lightreaction.photosystem I.PSI polypeptide subunits	8	0.027749996995124655
1.1.3	PS.lightreaction.cytochrome b6/f	1	0.588594916547288
1.1.3.1	PS.lightreaction.cytochrome b6/f.iron sulfur subunit	1	0.588594916547288
1.1.30	PS.lightreaction.state transition	2	0.801559924594226
1.1.4	PS.lightreaction.ATP synthase	3	0.8585742231989616
1.1.4.4	PS.lightreaction.ATP synthase.gamma chain	1	0.6598033780799809
1.1.4.9	PS.lightreaction.ATP synthase.subunit B_ (ATPX)	1	0.5728735812648166
1.1.40	PS.lightreaction.cyclic electron flow-chlororespiration	6	0.5247902685650857
1.1.5	PS.lightreaction.other electron carrier (ox/red)	19	0.581549466561393
1.1.5.1	PS.lightreaction.other electron carrier (ox/red).plastocyanin	1	0.7319961562012635
1.1.5.2	PS.lightreaction.other electron carrier (ox/red).ferredoxin	11	0.7182126378726214
1.1.5.3	PS.lightreaction.other electron carrier (ox/red).ferredoxin reductase	3	0.7259888105402236
1.1.5.4	PS.lightreaction.other electron carrier (ox/red).ferredoxin oxireductase	3	0.8961453689164439
1.1.6	PS.lightreaction.NADH DH	5	0.8049064112247345
1.2	PS.photorespiration	21	0.6144121429294076
1.2.1	PS.photorespiration.phosphoglycolate phosphatase	1	0.9546989855869088
1.2.2	PS.photorespiration.glycolate oxydase	6	0.35686100642619034
1.2.3	PS.photorespiration.aminotransferases peroxisomal	1	0.753847123660696
1.2.4	PS.photorespiration.glycine cleavage	4	0.7718156339662645
1.2.4.1	PS.photorespiration.glycine cleavage.P subunit	1	0.5388665157753648
1.2.4.4	PS.photorespiration.glycine cleavage.H protein	3	0.9883138125893517
1.2.5	PS.photorespiration.serine hydroxymethyltransferase	1	0.9930959385022597
1.2.6	PS.photorespiration.hydroxypyruvate reductase	6	0.561662133137091
1.2.7	PS.photorespiration.glycerate kinase	1	0.7063052362631915
1.3	PS.calvin cycle	38	0.8960459615003912
1.3.1	PS.calvin cycle.rubisco large subunit	1	0.7785693469200784
1.3.11	PS.calvin cycle.RPE	2	0.8152825890635691
1.3.12	PS.calvin cycle.PRK	1	0.9546989855869088
1.3.13	PS.calvin cycle.rubisco interacting	4	0.5244091394342909
1.3.2	PS.calvin cycle.rubisco small subunit	4	0.3814200003482403
1.3.3	PS.calvin cycle.phosphoglycerate kinase	5	0.791694552025722
1.3.4	PS.calvin cycle.GAP	3	0.9866082617997229
1.3.5	PS.calvin cycle.TPI	3	0.6757235931909924
1.3.6	PS.calvin cycle.aldolase	6	0.691643792586498
1.3.7	PS.calvin cycle.FBPase	4	0.7259888105402236
1.3.8	PS.calvin cycle.transketolase	2	0.47630457219411965
1.3.9	PS.calvin cycle.seduheptulose bisphosphatase	1	0.718050304370149
10	cell wall	391	1.1314241765703059E-8
10.1	cell wall.precursor synthesis	49	0.17848096464642396
10.1.1	cell wall.precursor synthesis.NDP sugar pyrophosphorylase	5	0.8883568808816564
10.1.1.1	cell wall.precursor synthesis.NDP sugar pyrophosphorylase.GDP mannose	3	0.8961453689164439
10.1.1.2	cell wall.precursor synthesis.NDP sugar pyrophosphorylase.GDP fucose and fucokinase	1	0.9159019756057896
10.1.1.20	cell wall.precursor synthesis.NDP sugar pyrophosphorylase.multiple NDP-Sugars	1	0.8341732377591984
10.1.10	cell wall.precursor synthesis.UDP-glucose 4,6-dehydratase	2	0.8923808002006988
10.1.11	cell wall.precursor synthesis.UER	1	0.718050304370149
10.1.12	cell wall.precursor synthesis.KDO pathway	3	0.6598033780799809
10.1.12.1	cell wall.precursor synthesis.KDO pathway.arabinose-5-phosphate isomerase	1	0.5304847345452299
10.1.12.2	cell wall.precursor synthesis.KDO pathway.KDO-8-Phosphate Synthase	1	0.691643792586498
10.1.12.4	cell wall.precursor synthesis.KDO pathway.CMP-KDO Synthetase	1	0.8426377649511375
10.1.2	cell wall.precursor synthesis.UGE	4	0.1475030180093402
10.1.20	cell wall.precursor synthesis.phosphomannose isomerase	2	0.26367312097911616
10.1.21	cell wall.precursor synthesis.phosphomannomutase	1	0.801559924594226
10.1.3	cell wall.precursor synthesis.AXS	1	0.7259888105402236
10.1.30	cell wall.precursor synthesis.sugar kinases	4	0.537689221124836
10.1.30.1	cell wall.precursor synthesis.sugar kinases.galacturonic acid kinase	1	0.4363241557751566
10.1.30.2	ell wall.precursor synthesis.sugar kinases.arabinose-1-kinase	2	0.850327160459175
10.1.30.3	cell wall.precursor synthesis.sugar kinases.glucuronic acid kinase	1	0.85143944514133
10.1.4	cell wall.precursor synthesis.UGD	7	0.6585403557327403
10.1.5	cell wall.precursor synthesis.UXS	6	0.3498211162717954
10.1.6	cell wall.precursor synthesis.GAE	5	0.8845167052869382
10.1.7	cell wall.precursor synthesis.GMD	1	0.6613967299691218
10.1.8	cell wall.precursor synthesis.GER	2	0.7063052362631915
10.1.9	cell wall.precursor synthesis.MUR4	3	0.8170465914847408
10.2	cell wall.cellulose synthesis	51	0.2373220237235716
10.2.1	cell wall.cellulose synthesis.cellulose synthase	26	0.3604509051834081
10.2.2	cell wall.cellulose synthesis.COBRA	9	0.5822464963531433
10.3	cell wall.hemicellulose synthesis	29	0.17007087269957774
10.3.2	cell wall.hemicellulose synthesis.glucuronoxylan	6	0.7944890244033815
10.5	cell wall.cell wall proteins	56	0.017761261772834266
10.5.1	cell wall.cell wall proteins.AGPs	24	1.6015249021194492E-4
10.5.1.1	cell wall.cell wall proteins.AGPs.AGP	24	1.6015249021194492E-4
10.5.3	cell wall.cell wall proteins.LRR	13	0.17934068324913385
10.5.4	cell wall.cell wall proteins.HRGP	10	0.5170475531261303
10.5.5	cell wall.cell wall proteins.RGP	3	0.7180135542210142
10.6	cell wall.degradation	84	0.09886612096078991
10.6.1	cell wall.degradation.cellulases and beta -1,4-glucanases	10	0.8718112940293623
10.6.2	cell wall.degradation.mannan-xylose-arabinose-fucose	33	0.34028194789655125
10.6.3	cell wall.degradation.pectate lyases and polygalacturonases	43	0.3814200003482403
10.7	cell wall.modification	84	0.0028367595784976217
10.8	cell wall.pectin*esterases	38	0.9714383247387259
10.8.1	cell wall.pectin*esterases.PME	29	0.8845167052869382
10.8.2	cell wall.pectin*esterases.acetyl esterase	9	0.7182126378726214
11	lipid metabolism	426	1.1690257370385283E-4
11.1	lipid metabolism.FA synthesis and FA elongation	97	0.3173796991596746
11.1.1	lipid metabolism.FA synthesis and FA elongation.Acetyl CoA Carboxylation	2	0.718050304370149
11.1.1.1	lipid metabolism.FA synthesis and FA elongation.Acetyl CoA Carboxylation.homomeric Enzyme	2	0.718050304370149
11.1.10	lipid metabolism.FA synthesis and FA elongation.beta ketoacyl CoA synthase	20	0.0631974325491199
11.1.12	lipid metabolism.FA synthesis and FA elongation.ACP protein	9	0.6207189995717067
11.1.13	lipid metabolism.FA synthesis and FA elongation.acyl-CoA binding protein	10	0.9998608022875644
11.1.15	lipid metabolism.FA synthesis and FA elongation.ACP desaturase	7	0.24846762840384806
11.1.2	lipid metabolism.FA synthesis and FA elongation.Acetyl CoA Transacylase	1	0.9160445869988938
11.1.20	lipid metabolism.FA synthesis and FA elongation.MCD	1	0.7671612087017088
11.1.3	lipid metabolism.FA synthesis and FA elongation.ketoacyl ACP synthase	5	0.3623327773319712
11.1.30	lipid metabolism.FA synthesis and FA elongation.pyruvate kinase	6	0.3209080591623697
11.1.5	lipid metabolism.FA synthesis and FA elongation.beta hydroxyacyl ACP dehydratase	2	0.8145599876723765
11.1.6	lipid metabolism.FA synthesis and FA elongation.enoyl ACP reductase	2	0.691643792586498
11.1.7	lipid metabolism.FA synthesis and FA elongation.ACP thioesterase	5	0.9470583264090454
11.1.8	lipid metabolism.FA synthesis and FA elongation.acyl coa ligase	17	0.5180194424030343
11.1.9	lipid metabolism.FA synthesis and FA elongation.long chain fatty acid CoA ligase	10	0.8838119356792
11.10	lipid metabolism.glycolipid synthesis	12	0.9546989855869088
11.10.1	lipid metabolism.glycolipid synthesis.MGDG synthase	3	0.9545710074894955
11.10.2	lipid metabolism.glycolipid synthesis.DGDG synthase	5	0.6912540313626572
11.10.3	lipid metabolism.glycolipid synthesis.UDP-sulfoquinovose synthase	1	0.9736690491484309
11.10.4	lipid metabolism.glycolipid synthesis.sulfolipid synthase	3	0.7063052362631915
11.2	lipid metabolism.FA desaturation	8	0.85143944514133
11.2.3	lipid metabolism.FA desaturation.omega 3 desaturase	7	0.8845167052869382
11.2.4	lipid metabolism.FA desaturation.omega 6 desaturase	3	0.9525954349346863
11.3	lipid metabolism.Phospholipid synthesis	53	0.5708426949672583
11.3.1	lipid metabolism.Phospholipid synthesis.1-acylglycerol-3-phosphate O-acyltransferase	2	0.3617916875592449
11.3.10	lipid metabolism.Phospholipid synthesis.(S)-coclaurine-N-methyltransferase	1	0.6573671417893351
11.3.2	lipid metabolism.Phospholipid synthesis.choline kinase	4	0.691643792586498
11.3.3	lipid metabolism.Phospholipid synthesis.phosphatidate cytidylyltransferase	5	0.7258265385512364
11.3.4	lipid metabolism.Phospholipid synthesis.CDP-diacylglycerol-inositol 3-phosphatidyltransferase	2	0.6395333275033522
11.3.5	lipid metabolism.Phospholipid synthesis.diacylglycerol kinase	8	0.5170475531261303
11.3.6	lipid metabolism.Phospholipid synthesis.choline-phosphate cytidylyltransferase	5	0.7004212112086081
11.3.7	lipid metabolism.Phospholipid synthesis.cyclopropane-fatty-acyl-phospholipid synthase	2	0.7944890244033815
11.3.8	lipid metabolism.Phospholipid synthesis.phosphatidylserine decarboxylase	2	0.9322621646246267
11.3.9	lipid metabolism.Phospholipid synthesis.choline monooxygenase	1	0.8718112940293623
11.4	lipid metabolism.TAG synthesis	4	0.6482877710349298
11.5	lipid metabolism.glyceral metabolism	7	0.9159019756057896
11.5.1	lipid metabolism.glyceral metabolism.glycerol kinase	1	0.9302826406809905
11.5.2	lipid metabolism.glyceral metabolism.Glycerol-3-phosphate dehydrogenase (NAD+)	5	0.9159019756057896
11.5.3	lipid metabolism.glyceral metabolism.FAD-dependent glycerol-3-phosphate dehydrogenase	1	0.9546989855869088
11.6	lipid metabolism.lipid transfer proteins etc	7	0.9545710074894955
11.7	lipid metabolism.unassigned	5	0.7004212112086081
11.8	lipid metabolism.''exotics'' (steroids, squalene etc)	91	0.027749996995124655
11.8.1	lipid metabolism.''exotics'' (steroids, squalene etc).sphingolipids	31	0.17848096464642396
11.8.1.1	lipid metabolism.''exotics'' (steroids, squalene etc).sphingolipids.ceramidase	1	0.7004212112086081
11.8.1.2	lipid metabolism.''exotics'' (steroids, squalene etc).sphingolipids.serine C-palmitoyltransferase	3	0.6638426466496774
11.8.1.3	lipid metabolism.''exotics'' (steroids, squalene etc).sphingolipids.ceramide glucosyltransferase	1	0.9545710074894955
11.8.10	lipid metabolism.'exotics' (steroids, squalene etc).phosphatidylcholinesterol O-acyltransferase	10	0.8404319891463199
11.8.2	lipid metabolism.''exotics'' (steroids, squalene etc).methylsterol monooxygenase	4	0.6625071835124227
11.8.3	lipid metabolism.''exotics'' (steroids, squalene etc).UDP-glucose:sterol glucosyltransferase	5	0.7386995352622262
11.8.4	lipid metabolism.''exotics'' (steroids, squalene etc).3-beta hydroxysteroid dehydrogenase/isomerase	4	0.9084574912549587
11.8.7	lipid metabolism.''exotics'' (steroids, squalene etc).trans-2-enoyl-CoA reductase (NADPH)	3	0.6598033780799809
11.8.8	lipid metabolism.''exotics'' (steroids, squalene etc).squalene synthase	2	0.6598033780799809
11.9	lipid metabolism.lipid degradation	142	0.014126660361042079
11.9.2	lipid metabolism.lipid degradation.lipases	68	0.05728612448530918
11.9.2.1	lipid metabolism.lipid degradation.lipases.triacylglycerol lipase	43	0.09758866519823609
11.9.2.2	lipid metabolism.lipid degradation.lipases.acylglycerol lipase	3	0.9302826406809905
11.9.3	lipid metabolism.lipid degradation.lysophospholipases	45	0.27021634518128007
11.9.3.1	lipid metabolism.lipid degradation.lysophospholipases.phospholipase D	15	0.838338300275111
11.9.3.2	lipid metabolism.lipid degradation.lysophospholipases.carboxylesterase	8	0.2707940565563703
11.9.3.3	lipid metabolism.lipid degradation.lysophospholipases.glycerophosphodiester phosphodiesterase	11	0.526303326486496
11.9.3.4	lipid metabolism.lipid degradation.lysophospholipases.phospholipase A2	3	0.9546989855869088
11.9.3.5	lipid metabolism.lipid degradation.lysophospholipases.phosphoinositide phospholipase C	4	0.6598033780799809
11.9.4	lipid metabolism.lipid degradation.beta-oxidation	29	0.8418395153890975
11.9.4.13	lipid metabolism.lipid degradation.beta-oxidation.acyl CoA reductase	6	0.6334726339307775
11.9.4.2	lipid metabolism.lipid degradation.beta-oxidation.acyl CoA DH	8	0.6193099046613544
11.9.4.3	lipid metabolism.lipid degradation.beta-oxidation.enoyl CoA hydratase	3	0.6939261150571238
11.9.4.4	lipid metabolism.lipid degradation.beta-oxidation.hydroxybutyryl CoA DH	1	0.7259888105402236
11.9.4.5	lipid metabolism.lipid degradation.beta-oxidation.acyl-CoA thioesterase	7	0.9750571219483001
11.9.4.9	lipid metabolism.lipid degradation.beta-oxidation.multifunctional	4	0.9212491336688924
12	N-metabolism	27	0.3498211162717954
12.1	N-metabolism.nitrate metabolism	5	0.44891936300946356
12.1.1	N-metabolism.nitrate metabolism.NR	3	0.1861888779041268
12.1.2	N-metabolism.nitrate metabolism.nitrite reductase	2	0.9245591058590891
12.2	N-metabolism.ammonia metabolism	10	0.5472807482243396
12.2.1	N-metabolism.ammonia metabolism.glutamate synthase	3	0.8628629103630722
12.2.2	N-metabolism.ammonia metabolism.glutamine synthase	5	0.41095007285980933
12.2.99	N-metabolism.ammonia metabolism.unspecified	2	0.718050304370149
12.3	N-metabolism.N-degradation	4	0.9302826406809905
12.3.1	N-metabolism.N-degradation.glutamate dehydrogenase	4	0.9302826406809905
12.4	N-metabolism.misc	8	0.7259888105402236
13	amino acid metabolism	278	0.791694552025722
13.1	amino acid metabolism.synthesis	200	0.676857509803808
13.1.1	amino acid metabolism.synthesis.central amino acid metabolism	22	0.3023140422459588
13.1.1.1	amino acid metabolism.synthesis.central amino acid metabolism.GABA	9	0.10096534749615821
13.1.1.1.1	amino acid metabolism.synthesis.central amino acid metabolism.GABA.Glutamate decarboxylase	5	0.22326007141583948
13.1.1.1.2	amino acid metabolism.synthesis.central amino acid metabolism.GABA.GABA transaminase	4	0.4878693628971162
13.1.1.2	amino acid metabolism.synthesis.central amino acid metabolism.aspartate	5	0.8718112940293623
13.1.1.2.1	amino acid metabolism.synthesis.central amino acid metabolism.aspartate.aspartate aminotransferase	5	0.8718112940293623
13.1.1.3	amino acid metabolism.synthesis.central amino acid metabolism.alanine	8	0.9534455820983564
13.1.1.3.1	amino acid metabolism.synthesis.central amino acid metabolism.alanine.alanine aminotransferase	6	0.8961453689164439
13.1.1.3.11	amino acid metabolism.synthesis.central amino acid metabolism.alanine.alanine-glyoxylate aminotransferase	2	0.9217645575788975
13.1.2	amino acid metabolism.synthesis.glutamate family	10	0.9491516902287203
13.1.2.2	amino acid metabolism.synthesis.glutamate family.proline	3	0.7259888105402236
13.1.2.3	amino acid metabolism.synthesis.glutamate family.arginine	7	0.8997955916498785
13.1.2.3.2	amino acid metabolism.synthesis.glutamate family.arginine.acetylglutamate kinase	2	0.9146863558420952
13.1.2.3.21	amino acid metabolism.synthesis.glutamate family.arginine.ornithine carbamoyltransferase	1	0.8744101029968974
13.1.2.3.22	amino acid metabolism.synthesis.glutamate family.arginine.arginosuccinate synthase	1	0.6417265721382972
13.1.2.3.23	amino acid metabolism.synthesis.glutamate family.arginine.argininosuccinate lyase	1	0.9542666267827609
13.1.2.3.31	amino acid metabolism.synthesis.glutamate family.arginine.aspartate racemase	1	0.718050304370149
13.1.3	amino acid metabolism.synthesis.aspartate family	48	0.6598033780799809
13.1.3.1	amino acid metabolism.synthesis.aspartate family.asparagine	3	0.793914812556209
13.1.3.1.1	amino acid metabolism.synthesis.aspartate family.asparagine.asparagine synthetase	1	0.6251865926618154
13.1.3.2	amino acid metabolism.synthesis.aspartate family.threonine	2	0.8152825890635691
13.1.3.2.1	amino acid metabolism.synthesis.aspartate family.threonine.threonine synthase	2	0.8152825890635691
13.1.3.4	amino acid metabolism.synthesis.aspartate family.methionine	25	0.9534455820983564
13.1.3.4.1	amino acid metabolism.synthesis.aspartate family.methionine.cystathionine gamma-synthase	3	0.17199063756433225
13.1.3.4.12	amino acid metabolism.synthesis.aspartate family.methionine.homocysteine S-methyltransferase	7	0.1931994265488127
13.1.3.4.13	amino acid metabolism.synthesis.aspartate family.methionine.methionine S-methyltransferase	2	0.7269999593752319
13.1.3.4.2	amino acid metabolism.synthesis.aspartate family.methionine.cystathionine beta-lyase	1	0.8487402386026562
13.1.3.5	amino acid metabolism.synthesis.aspartate family.lysine	6	0.7371433895638972
13.1.3.5.2	amino acid metabolism.synthesis.aspartate family.lysine.dihydrodipicolinate reductase	2	0.8845167052869382
13.1.3.5.3	amino acid metabolism.synthesis.aspartate family.lysine.LL-diaminopimelic acid aminotransferase	2	0.7371433895638972
13.1.3.5.5	amino acid metabolism.synthesis.aspartate family.lysine.diaminopimelate decarboxylase	1	0.7063052362631915
13.1.3.6	amino acid metabolism.synthesis.aspartate family.misc	12	0.57522491717515
13.1.3.6.1	amino acid metabolism.synthesis.aspartate family.misc.homoserine	12	0.57522491717515
13.1.3.6.1.1	amino acid metabolism.synthesis.aspartate family.misc.homoserine.aspartate kinase	7	0.6613967299691218
13.1.3.6.1.2	amino acid metabolism.synthesis.aspartate family.misc.homoserine.aspartate semialdehyde dehydrogenase	3	0.9546989855869088
13.1.3.6.1.3	amino acid metabolism.synthesis.aspartate family.misc.homoserine.homoserine dehydrogenase	2	0.4875688731556679
13.1.3.6.1.4	amino acid metabolism.synthesis.aspartate family.misc.homoserine.homoserine kinase	1	0.8430112597181676
13.1.4	amino acid metabolism.synthesis.branched chain group	18	0.10604876119621164
13.1.4.1	amino acid metabolism.synthesis.branched chain group.common	13	0.17199063756433225
13.1.4.1.1	amino acid metabolism.synthesis.branched chain group.common.acetolactate synthase	2	0.7004212112086081
13.1.4.1.4	amino acid metabolism.synthesis.branched chain group.common.branched-chain amino acid aminotransferase	5	0.09886612096078991
13.1.4.4	amino acid metabolism.synthesis.branched chain group.leucine specific	3	0.718050304370149
13.1.4.4.1	amino acid metabolism.synthesis.branched chain group.leucine specific.2-isopropylmalate synthase	2	0.8141316698182001
13.1.4.4.3	amino acid metabolism.synthesis.branched chain group.leucine specific.3-isopropylmalate dehydrogenase	1	0.7866535715269234
13.1.4.5	amino acid metabolism.synthesis.branched chain group.isoleucine specific	2	0.7386995352622262
13.1.4.5.1	amino acid metabolism.synthesis.branched chain group.isoleucine specific.threonine ammonia-lyase	1	0.7259888105402236
13.1.5	amino acid metabolism.synthesis.serine-glycine-cysteine group	36	0.6598033780799809
13.1.5.1	amino acid metabolism.synthesis.serine-glycine-cysteine group.serine	6	0.61327596342025
13.1.5.1.1	amino acid metabolism.synthesis.serine-glycine-cysteine group.serine.phosphoglycerate dehydrogenase	3	0.7407284588216732
13.1.5.1.2	amino acid metabolism.synthesis.serine-glycine-cysteine group.serine.phosphoserine aminotransferase	1	0.7609008985421507
13.1.5.1.3	amino acid metabolism.synthesis.serine-glycine-cysteine group.serine.phosphoserine phosphatase	2	0.791694552025722
13.1.5.2	amino acid metabolism.synthesis.serine-glycine-cysteine group.glycine	4	0.7386995352622262
13.1.5.2.3	amino acid metabolism.synthesis.serine-glycine-cysteine group.glycine.serine glyoxylate aminotransferase	1	0.753847123660696
13.1.5.2.41	amino acid metabolism.synthesis.serine-glycine-cysteine group.glycine.sarcosine oxidase	3	0.850327160459175
13.1.5.3	amino acid metabolism.synthesis.serine-glycine-cysteine group.cysteine	26	0.6841550500965041
13.1.5.3.1	amino acid metabolism.synthesis.serine-glycine-cysteine group.cysteine.OASTL	12	0.550535026380945
13.1.5.3.2	amino acid metabolism.synthesis.serine-glycine-cysteine group.cysteine.SAT	5	0.7063052362631915
13.1.6	amino acid metabolism.synthesis.aromatic aa	61	0.5388665157753648
13.1.6.1	amino acid metabolism.synthesis.aromatic aa.chorismate	15	0.700659006127961
13.1.6.1.1	amino acid metabolism.synthesis.aromatic aa.chorismate.3-deoxy-D-arabino-heptulosonate 7-phosphate synthase	4	0.5594045282148783
13.1.6.1.10	amino acid metabolism.synthesis.aromatic aa.chorismate.dehydroquinate/shikimate dehydrogenase	3	0.691643792586498
13.1.6.1.2	amino acid metabolism.synthesis.aromatic aa.chorismate.3-dehydroquinate synthase	1	0.4551697368903039
13.1.6.1.5	amino acid metabolism.synthesis.aromatic aa.chorismate.shikimate kinase	5	0.8255785603975148
13.1.6.1.6	amino acid metabolism.synthesis.aromatic aa.chorismate.5-enolpyruvylshikimate-3-phosphate synthase	1	0.6001984563532909
13.1.6.1.7	amino acid metabolism.synthesis.aromatic aa.chorismate.chorismate synthase	1	0.691643792586498
13.1.6.2	amino acid metabolism.synthesis.aromatic aa.phenylalanine and tyrosine	5	0.8154698205208285
13.1.6.2.1	amino acid metabolism.synthesis.aromatic aa.phenylalanine and tyrosine.chorismate mutase	3	0.718050304370149
13.1.6.3	amino acid metabolism.synthesis.aromatic aa.phenylalanine	7	0.9404688173040896
13.1.6.3.1	amino acid metabolism.synthesis.aromatic aa.phenylalanine.arogenate dehydratase / prephenate dehydratase	7	0.9404688173040896
13.1.6.4	amino acid metabolism.synthesis.aromatic aa.tyrosine	3	0.2897173796595181
13.1.6.4.1	amino acid metabolism.synthesis.aromatic aa.tyrosine.arogenate dehydrogenase \& prephenate dehydrogenase	3	0.2897173796595181
13.1.6.4.2	amino acid metabolism.synthesis.aromatic aa.tyrosine.prephenate dehydrogenase	3	0.2897173796595181
13.1.6.5	amino acid metabolism.synthesis.aromatic aa.tryptophan	31	0.3755519825962672
13.1.6.5.1	amino acid metabolism.synthesis.aromatic aa.tryptophan.anthranilate synthase	5	0.9714383247387259
13.1.6.5.2	amino acid metabolism.synthesis.aromatic aa.tryptophan.anthranilate phosphoribosyltransferase	2	0.7259888105402236
13.1.6.5.3	amino acid metabolism.synthesis.aromatic aa.tryptophan.phosphoribosyanthranilate isomerase	1	0.5864507646016773
13.1.6.5.4	amino acid metabolism.synthesis.aromatic aa.tryptophan.indole-3-glycerol phosphate synthase	3	0.27021634518128007
13.1.6.5.5	amino acid metabolism.synthesis.aromatic aa.tryptophan.tryptophan synthase	7	0.1408653670701924
13.1.7	amino acid metabolism.synthesis.histidine	7	0.7204209739456942
13.1.7.1	amino acid metabolism.synthesis.histidine.ATP phosphoribosyl transferase	1	0.9542476612762262
13.1.7.2	amino acid metabolism.synthesis.histidine.bifunctional phosphoribosyl-ATP diphosphatase and phosphoribosyl-AMP cyclohydrolase	1	0.945813546424867
13.1.7.3	amino acid metabolism.synthesis.histidine.phosphoribosyl-AMP cyclohydrolase	1	0.9534455820983564
13.1.7.4	amino acid metabolism.synthesis.histidine.N'-5'-phosphoribosyl-formimino-5-aminoimidazole-4-carboxamide ribonucleotide isomerase	1	0.6505659330760516
13.1.7.7	amino acid metabolism.synthesis.histidine.histidinol-phosphate aminotransferase	1	0.7004212112086081
13.2	amino acid metabolism.degradation	68	0.8170465914847408
13.2.1	amino acid metabolism.degradation.central amino acid metabolism	1	0.3814200003482403
13.2.1.2	amino acid metabolism.degradation.central amino acid metabolism.aspartate	1	0.3814200003482403
13.2.2	amino acid metabolism.degradation.glutamate family	6	0.8845167052869382
13.2.2.1	amino acid metabolism.degradation.glutamate family.glutamine	1	0.7718156339662645
13.2.2.2	amino acid metabolism.degradation.glutamate family.proline	1	0.7785693469200784
13.2.2.3	amino acid metabolism.degradation.glutamate family.arginine	4	0.8521431036453647
13.2.3	amino acid metabolism.degradation.aspartate family	20	0.7718156339662645
13.2.3.1	amino acid metabolism.degradation.aspartate family.asparagine	3	0.6144121429294076
13.2.3.1.1	amino acid metabolism.degradation.aspartate family.asparagine.L-asparaginase	3	0.6144121429294076
13.2.3.2	amino acid metabolism.degradation.aspartate family.threonine	3	0.762894739457297
13.2.3.4	amino acid metabolism.degradation.aspartate family.methionine	2	0.1886895558109132
13.2.3.4.1	amino acid metabolism.degradation.aspartate family.methionine.methionine gamma-lyase	1	0.39272850995640884
13.2.3.5	amino acid metabolism.degradation.aspartate family.lysine	12	0.9305449798858046
13.2.4	amino acid metabolism.degradation.branched chain group	13	0.6160223454562261
13.2.4.1	amino acid metabolism.degradation.branched-chain group.shared	5	0.525563864412499
13.2.4.3	amino acid metabolism.degradation.branched-chain group.valine	2	0.9151926940366009
13.2.4.4	amino acid metabolism.degradation.branched-chain group.leucine	6	0.9159019756057896
13.2.5	amino acid metabolism.degradation.serine-glycine-cysteine group	6	0.7063052362631915
13.2.5.2	amino acid metabolism.degradation.serine-glycine-cysteine group.glycine	4	0.9546989855869088
13.2.5.3	amino acid metabolism.degradation.serine-glycine-cysteine group.cysteine	2	0.5388665157753648
13.2.6	amino acid metabolism.degradation.aromatic aa	19	0.14473511785990267
13.2.6.2	amino acid metabolism.degradation.aromatic aa.tyrosine	9	0.06874562882939489
13.2.6.3	amino acid metabolism.degradation.aromatic aa.tryptophan	10	0.753847123660696
13.2.7	amino acid metabolism.degradation.histidine	3	0.9663383755783844
13.99	amino acid metabolism.misc	10	0.8960459615003912
14	S-assimilation	9	0.7800122523792041
14.1	S-assimilation.ATPS	2	0.9205985142673494
14.15	S-assimilation.AKN	3	0.838338300275111
14.2	S-assimilation.APR	1	0.4649953965854119
14.3	S-assimilation.sulfite redox	1	0.5180194424030343
14.5	S-assimilation.sulfite oxidase	2	0.7866535715269234
15	metal handling	59	0.3198795917707831
15.1	metal handling.acquisition	2	0.7259888105402236
15.2	metal handling.binding, chelation and storage	46	0.3209080591623697
15.3	metal handling.regulation	6	0.7371433895638972
16	secondary metabolism	388	4.9374788707775195E-5
16.1	secondary metabolism.isoprenoids	117	0.8961453689164439
16.1.1	secondary metabolism.isoprenoids.non-mevalonate pathway	21	0.7386995352622262
16.1.1.1	secondary metabolism.isoprenoids.non-mevalonate pathway.DXS	3	0.3617916875592449
16.1.1.10	secondary metabolism.isoprenoids.non-mevalonate pathway.geranylgeranyl pyrophosphate synthase	5	0.96437918129597
16.1.1.2	secondary metabolism.isoprenoids.non-mevalonate pathway.DXR	1	0.793914812556209
16.1.1.3	secondary metabolism.isoprenoids.non-mevalonate pathway.CMS	1	0.96437918129597
16.1.1.4	secondary metabolism.isoprenoids.non-mevalonate pathway.CMK	1	0.8341732377591984
16.1.1.5	secondary metabolism.isoprenoids.non-mevalonate pathway.MCS	1	0.6358612968722637
16.1.1.6	secondary metabolism.isoprenoids.non-mevalonate pathway.HDS	1	0.5292841102689336
16.1.1.7	secondary metabolism.isoprenoids.non-mevalonate pathway.HDR	2	0.3814200003482403
16.1.2	secondary metabolism.isoprenoids.mevalonate pathway	21	0.7858493601943619
16.1.2.1	secondary metabolism.isoprenoids.mevalonate pathway.acetyl-CoA C-acyltransferase	2	0.9284303435621862
16.1.2.2	secondary metabolism.isoprenoids.mevalonate pathway.HMG-CoA synthase	3	0.8103905016421039
16.1.2.3	secondary metabolism.isoprenoids.mevalonate pathway.HMG-CoA reductase	3	0.8145599876723765
16.1.2.4	secondary metabolism.isoprenoids.mevalonate pathway.mevalonate kinase	1	0.718050304370149
16.1.2.5	secondary metabolism.isoprenoids.mevalonate pathway.phosphomevalonate kinase	1	0.7845594995588819
16.1.2.6	secondary metabolism.isoprenoids.mevalonate pathway.mevalonate diphosphate decarboxylase	2	0.602661635921964
16.1.2.7	secondary metabolism.isoprenoids.mevalonate pathway.isopentenyl pyrophosphate:dimethyllallyl pyrophosphate isomerase	2	0.6598033780799809
16.1.2.8	secondary metabolism.isoprenoids.mevalonate pathway.geranyl diphosphate synthase	2	0.793914812556209
16.1.2.9	secondary metabolism.isoprenoids.mevalonate pathway.farnesyl pyrophosphate synthetase	4	0.9546989855869088
16.1.3	secondary metabolism.isoprenoids.tocopherol biosynthesis	12	0.5562432709841735
16.1.3.1	secondary metabolism.isoprenoids.tocopherol biosynthesis.hydroxyphenylpyruvate dioxygenase	1	0.5170475531261303
16.1.3.2	secondary metabolism.isoprenoids.tocopherol biosynthesis.homogentisate phytyltransferase	1	0.6542335573765096
16.1.3.3	secondary metabolism.isoprenoids.tocopherol biosynthesis.MPBQ/MSBQ methyltransferase	2	0.7259888105402236
16.1.3.4	secondary metabolism.isoprenoids.tocopherol biosynthesis.tocopherol cyclase	1	0.838338300275111
16.1.3.5	secondary metabolism.isoprenoids.tocopherol biosynthesis.tocopherol methyltransferase	1	0.7842028154185742
16.1.4	secondary metabolism.isoprenoids.carotenoids	13	0.6047418171903177
16.1.4.1	secondary metabolism.isoprenoids.carotenoids.phytoene synthase	3	0.581549466561393
16.1.4.21	secondary metabolism.isoprenoids.carotenoids.violaxanthin de-epoxidase	2	0.8435225998300141
16.1.4.3	secondary metabolism.isoprenoids.carotenoids.zeta-carotene desaturase	1	0.9043892418129229
16.1.4.4	secondary metabolism.isoprenoids.carotenoids.lycopene epsilon cyclase	1	0.8845167052869382
16.1.4.5	secondary metabolism.isoprenoids.carotenoids.lycopene beta cyclase	1	0.9086673984903214
16.1.4.6	secondary metabolism.isoprenoids.carotenoids.carotenoid beta ring hydroxylase	2	0.9384058117391622
16.1.4.8	secondary metabolism.isoprenoids.carotenoids.carotenoid isomerase	1	0.44127634950157035
16.1.5	secondary metabolism.isoprenoids.terpenoids	47	0.9345072462568303
16.10	secondary metabolism.simple phenols	28	2.0526639401950957E-4
16.2	secondary metabolism.phenylpropanoids	110	8.28317291701186E-5
16.2.1	secondary metabolism.phenylpropanoids.lignin biosynthesis	31	0.0028367595784976217
16.2.1.1	secondary metabolism.phenylpropanoids.lignin biosynthesis.PAL	8	0.16210710995971178
16.2.1.10	secondary metabolism.phenylpropanoids.lignin biosynthesis.CAD	9	0.10096534749615821
16.2.1.3	secondary metabolism.phenylpropanoids.lignin biosynthesis.4CL	5	0.4944212429220849
16.2.1.4	secondary metabolism.phenylpropanoids.lignin biosynthesis.HCT	2	0.8945702853441779
16.2.1.6	secondary metabolism.phenylpropanoids.lignin biosynthesis.CCoAOMT	4	0.35524569610069245
16.2.1.7	secondary metabolism.phenylpropanoids.lignin biosynthesis.CCR1	2	0.8718112940293623
16.2.1.8	secondary metabolism.phenylpropanoids.lignin biosynthesis.F5H	1	0.9546989855869088
16.4	secondary metabolism.N misc	18	0.6983361682622805
16.4.1	secondary metabolism.N misc.alkaloid-like	15	0.6613967299691218
16.4.2	secondary metabolism.N misc.betaine	2	0.6841550500965041
16.4.2.1	secondary metabolism.N misc.betaine.betaine-aldehyde dehydrogenase	2	0.6841550500965041
16.4.3	secondary metabolism.N misc.cyanogenic glycosides	1	0.4878693628971162
16.5	secondary metabolism.sulfur-containing	8	0.9866082617997229
16.5.1	secondary metabolism.sulfur-containing.glucosinolates	4	0.8152825890635691
16.5.1.1	secondary metabolism.sulfur-containing.glucosinolates.synthesis	3	0.8845167052869382
16.5.1.1.1	secondary metabolism.sulfur-containing.glucosinolates.synthesis.aliphatic	3	0.8845167052869382
16.5.1.1.1.3	secondary metabolism.sulfur-containing.glucosinolates.synthesis.aliphatic.methylthioalkylmalate isomerase large subunit (MAM-IL)	1	0.7259888105402236
16.5.1.1.1.4	secondary metabolism.sulfur-containing.glucosinolates.synthesis.aliphatic.methylthioalkylmalate isomerase small subunit (MAM-IS)	1	0.7277328723205302
16.5.1.1.1.5	secondary metabolism.sulfur-containing.glucosinolates.synthesis.aliphatic.methylthioalkylmalate dehydrogenase (MAM-D)	1	0.7866535715269234
16.5.1.3	secondary metabolism.sulfur-containing.glucosinolates.degradation	1	0.8521431036453647
16.5.1.3.2	secondary metabolism.sulfur-containing.glucosinolates.degradation.nitrilespecifier protein	1	0.8521431036453647
16.5.99	secondary metabolism.sulfur-containing.misc	3	0.7386995352622262
16.5.99.1	secondary metabolism.sulfur-containing.misc.alliinase	3	0.7386995352622262
16.7	secondary metabolism.wax	14	0.581549466561393
16.8	secondary metabolism.flavonoids	91	0.35686100642619034
16.8.1	secondary metabolism.flavonoids.anthocyanins	16	0.691643792586498
16.8.1.12	secondary metabolism.flavonoids.anthocyanins.anthocyanidin 3-O-glucosyltransferase	2	0.5568629914546855
16.8.1.21	secondary metabolism.flavonoids.anthocyanins.anthocyanin 5-aromatic acyltransferase	11	0.6624433662446703
16.8.2	secondary metabolism.flavonoids.chalcones	24	0.525563864412499
16.8.3	secondary metabolism.flavonoids.dihydroflavonols	21	0.5314764558325995
16.8.4	secondary metabolism.flavonoids.flavonols	23	0.8170465914847408
16.8.5	secondary metabolism.flavonoids.isoflavones	11	0.9060516717787114
16.8.5.1	secondary metabolism.flavonoids.isoflavones.isoflavone reductase	11	0.9060516717787114
16.99	secondary metabolism.unspecified	4	0.9546989855869088
17	hormone metabolism	503	0.06699568049772948
17.1	hormone metabolism.abscisic acid	57	0.7660085908300968
17.1.1	hormone metabolism.abscisic acid.synthesis-degradation	28	0.9159019756057896
17.1.1.1	hormone metabolism.abscisic acid.synthesis-degradation.synthesis	10	0.9546989855869088
17.1.1.1.1	hormone metabolism.abscisic acid.synthesis-degradation.synthesis.zeaxanthin epoxidase	1	0.9714383247387259
17.1.1.1.10	hormone metabolism.abscisic acid.synthesis-degradation.synthesis.9-cis-epoxycarotenoid dioxygenase	9	0.9546989855869088
17.1.2	hormone metabolism.abscisic acid.signal transduction	9	0.8997955916498785
17.1.3	hormone metabolism.abscisic acid.induced-regulated-responsive-activated	20	0.3755519825962672
17.2	hormone metabolism.auxin	144	0.594224374541999
17.2.1	hormone metabolism.auxin.synthesis-degradation	8	0.8145599876723765
17.2.2	hormone metabolism.auxin.signal transduction	24	0.34101732404054963
17.2.3	hormone metabolism.auxin.induced-regulated-responsive-activated	112	0.24310627222265851
17.3	hormone metabolism.brassinosteroid	27	0.691643792586498
17.3.1	hormone metabolism.brassinosteroid.synthesis-degradation	19	0.8152825890635691
17.3.1.1	hormone metabolism.brassinosteroid.synthesis-degradation.BRs	2	0.35524569610069245
17.3.1.1.1	hormone metabolism.brassinosteroid.synthesis-degradation.BRs.DET2	2	0.35524569610069245
17.3.1.2	hormone metabolism.brassinosteroid.synthesis-degradation.sterols	17	0.9866082617997229
17.3.1.2.1	hormone metabolism.brassinosteroid.synthesis-degradation.sterols.SMT1	3	0.9305449798858046
17.3.1.2.2	hormone metabolism.brassinosteroid.synthesis-degradation.sterols.SMT2	1	0.7004212112086081
17.3.1.2.3	hormone metabolism.brassinosteroid.synthesis-degradation.sterols.CYP51	5	0.7004212112086081
17.3.1.2.4	hormone metabolism.brassinosteroid.synthesis-degradation.sterols.FACKEL	2	0.22494104137316087
17.3.1.2.5	hormone metabolism.brassinosteroid.synthesis-degradation.sterols.HYD1	1	0.7004212112086081
17.3.1.2.6	hormone metabolism.brassinosteroid.synthesis-degradation.sterols.DWF7	1	0.8883568808816564
17.3.1.2.7	hormone metabolism.brassinosteroid.synthesis-degradation.sterols.DWF5	1	0.9086673984903214
17.3.1.2.8	hormone metabolism.brassinosteroid.synthesis-degradation.sterols.DWF1	1	0.6991336226743006
17.3.1.2.99	hormone metabolism.brassinosteroid.synthesis-degradation.sterols.other	2	0.6982131470280327
17.3.2	hormone metabolism.brassinosteroid.signal transduction	7	0.5170475531261303
17.3.2.2	hormone metabolism.brassinosteroid.signal transduction.BZR	4	0.6013102617700866
17.3.2.99	hormone metabolism.brassinosteroid.signal transduction.other	3	0.7383237473034524
17.3.3	hormone metabolism.brassinosteroid.induced-regulated-responsive-activated	1	0.581549466561393
17.4	hormone metabolism.cytokinin	23	0.4152266306694138
17.4.1	hormone metabolism.cytokinin.synthesis-degradation	18	0.6613967299691218
17.4.2	hormone metabolism.cytokinin.signal transduction	5	0.4403399072057351
17.5	hormone metabolism.ethylene	172	0.09787932107632881
17.5.1	hormone metabolism.ethylene.synthesis-degradation	61	0.05728612448530918
17.5.1.1	hormone metabolism.ethylene.synthesis-degradation.1-aminocyclopropane-1-carboxylate synthase	5	0.0058194818844347395
17.5.2	hormone metabolism.ethylene.signal transduction	89	0.34101732404054963
17.5.3	hormone metabolism.ethylene.induced-regulated-responsive-activated	22	0.6251865926618154
17.6	hormone metabolism.gibberelin	23	0.8521431036453647
17.6.1	hormone metabolism.gibberelin.synthesis-degradation	13	0.9170312175762201
17.6.1.11	hormone metabolism.gibberelin.synthesis-degradation.GA20 oxidase	3	0.9101313795786588
17.6.1.12	hormone metabolism.gibberelin.synthesis-degradation.GA3 oxidase	1	0.7004212112086081
17.6.1.13	hormone metabolism.gibberelin.synthesis-degradation.GA2 oxidase	6	0.8435225998300141
17.6.2	hormone metabolism.gibberelin.signal transduction	1	0.7004212112086081
17.6.3	hormone metabolism.gibberelin.induced-regulated-responsive-activated	9	0.7800122523792041
17.7	hormone metabolism.jasmonate	31	0.2897173796595181
17.7.1	hormone metabolism.jasmonate.synthesis-degradation	29	0.35524569610069245
17.7.1.2	hormone metabolism.jasmonate.synthesis-degradation.lipoxygenase	12	0.9084574912549587
17.7.1.3	hormone metabolism.jasmonate.synthesis-degradation.allene oxidase synthase	5	0.31147852863545306
17.7.1.4	hormone metabolism.jasmonate.synthesis-degradation.allene oxidase cyclase	1	0.5806625774785625
17.7.1.5	hormone metabolism.jasmonate.synthesis-degradation.12-Oxo-PDA-reductase	9	0.5180194424030343
17.7.3	hormone metabolism.jasmonate.induced-regulated-responsive-activated	2	0.7064157060152523
17.8	hormone metabolism.salicylic acid	28	0.9396428538794992
17.8.1	hormone metabolism.salicylic acid.synthesis-degradation	28	0.9396428538794992
18	Co-factor and vitamine metabolism	70	0.9716104750306946
18.1	Co-factor and vitamine metabolism.molybdenum cofactor	1	0.793914812556209
18.11	Co-factor and vitamine metabolism.lipoic acid	2	0.9852152965220717
18.13	Co-factor and vitamine metabolism.isochorismatase	2	0.7866535715269234
18.2	Co-factor and vitamine metabolism.thiamine	9	0.9302826406809905
18.2.1	Co-factor and vitamine metabolism.thiamine.thiamine diphosphokinase	3	0.7866535715269234
18.2.2	Co-factor and vitamine metabolism.thiamine.hydroxymethylpyrimidine kinase	1	0.6225101791054048
18.3	Co-factor and vitamine metabolism.riboflavin	8	0.7063052362631915
18.3.1	Co-factor and vitamine metabolism.riboflavin.GTP cyclohydrolase II	3	0.7800122523792041
18.3.2	Co-factor and vitamine metabolism.riboflavin.riboflavin synthase	2	0.44891936300946356
18.4	Co-factor and vitamine metabolism.pantothenate	8	0.9060516717787114
18.4.2	Co-factor and vitamine metabolism.pantothenate.3-methyl-2-oxobutanoate hydroxymethyltransferase (KPHMT,PANB)	2	0.8435225998300141
18.4.5	Co-factor and vitamine metabolism.pantothenate.pantothenate kinase (PANK)	3	0.9290160504831257
18.4.7	Co-factor and vitamine metabolism.pantothenate.phosphopantothenoylcysteine decarboxylase (PPCDC)	1	0.9151926940366009
18.4.8	Co-factor and vitamine metabolism.pantothenate.pantetheine-phosphate adenylyltransferase (PPAT)	2	0.6013102617700866
18.5	Co-factor and vitamine metabolism.folate & vitamine K	6	0.44891936300946356
18.5.2	Co-factor and vitamine metabolism.folate & vitamine K.vitamine K	5	0.6670172064091971
18.5.2.10	2-phytyl-1,4-naphthoquinone methyltransferase.PHYLLO	1	0.5388665157753648
18.5.2.4	Co-factor and vitamine metabolism.folate & vitamine K.o-Succinyl-BenzoylCoa Synthetase	1	0.43389301999653573
18.5.2.5	Co-factor and vitamine metabolism.folate & vitamine K.vitamine K.naphthoate synthase	1	0.5606558667416713
18.5.2.7	Co-factor and vitamine metabolism.folate & vitamine K.DHNA Phytyltransferase	1	0.8152825890635691
18.5.2.8	Co-factor and vitamine metabolism.folate & vitamine K.2-phytyl-1,4-naphthoquinone methyltransferase	1	0.6361062251873292
18.6	Co-factor and vitamine metabolism.biotin	4	0.7004212112086081
18.6.1	Co-factor and vitamine metabolism.biotin.biotin synthase	1	0.9302826406809905
18.7	Co-factor and vitamine metabolism.iron-sulphur clusters	10	0.4352516172821881
18.8	Co-factor and vitamine metabolism.ubiquinone	2	0.47630457219411965
18.8.1	Co-factor and vitamine metabolism.ubiquinone.hexaprenyldihydroxybenzoate methyltransferase	2	0.47630457219411965
19	tetrapyrrole synthesis	43	0.6598033780799809
19.1	tetrapyrrole synthesis.glu-tRNA synthetase	2	0.4403399072057351
19.10	tetrapyrrole synthesis.magnesium chelatase	4	0.6757235931909924
19.11	tetrapyrrole synthesis.magnesium protoporphyrin IX methyltransferase	1	0.7004212112086081
19.12	tetrapyrrole synthesis.magnesium-protoporphyrin IX monomethyl ester (oxidative) cyclase	1	0.47630457219411965
19.13	tetrapyrrole synthesis.divinyl chlorophyllide-a 8-vinyl-reductase	1	0.791694552025722
19.14	tetrapyrrole synthesis.protochlorophyllide reductase	2	0.7218869733195192
19.15	tetrapyrrole synthesis.chlorophyll synthase	1	0.4558181314779755
19.2	tetrapyrrole synthesis.glu-tRNA reductase	1	0.6358612968722637
19.20	tetrapyrrole synthesis.ferrochelatase	2	0.7154958085386685
19.21	tetrapyrrole synthesis.heme oxygenase	2	0.6836701072097441
19.3	tetrapyrrole synthesis.GSA	4	0.7199489979310751
19.30	tetrapyrrole synthesis.uroporphyrin-III C-methyltransferase	1	0.4352516172821881
19.32	tetrapyrrole synthesis.sirohydrochlorin ferrochelatase	1	0.9041416423221712
19.4	tetrapyrrole synthesis.ALA dehydratase	1	0.7040924817759668
19.40	tetrapyrrole synthesis.regulation	3	0.9376620498047578
19.5	tetrapyrrole synthesis.porphobilinogen deaminase	1	0.6013102617700866
19.6	tetrapyrrole synthesis.uroporphyrinogen III synthase	2	0.8435225998300141
19.7	tetrapyrrole synthesis.uroporphyrinogen decarboxylase	3	0.5568629914546855
19.8	tetrapyrrole synthesis.coproporphyrinogen III oxidase	2	0.8435225998300141
19.9	tetrapyrrole synthesis.protoporphyrin IX oxidase	2	0.5170475531261303
19.99	tetrapyrrole synthesis.unspecified	5	0.8117445535172266
2	major CHO metabolism	106	0.793914812556209
2.1	major CHO metabolism.synthesis	35	0.1837455461075053
2.1.1	major CHO metabolism.synthesis.sucrose	7	0.8569070577993384
2.1.1.1	major CHO metabolism.synthesis.sucrose.SPS	4	0.8426377649511375
2.1.1.2	major CHO metabolism.synthesis.sucrose.SPP	3	0.9602681059831951
2.1.2	major CHO metabolism.synthesis.starch	28	0.17199063756433225
2.1.2.1	major CHO metabolism.synthesis.starch.AGPase	7	0.02680283564810664
2.1.2.2	major CHO metabolism.synthesis.starch.starch synthase	9	0.6358612968722637
2.1.2.3	major CHO metabolism.synthesis.starch.starch branching	4	0.7269999593752319
2.1.2.4	major CHO metabolism.synthesis.starch.debranching	2	0.7063052362631915
2.1.2.60	major CHO metabolism.synthesis.starch.ADP Glucose Phosphorylase	1	0.6441944655369577
2.2	major CHO metabolism.degradation	71	0.7182126378726214
2.2.1	major CHO metabolism.degradation.sucrose	40	0.22326007141583948
2.2.1.1	major CHO metabolism.degradation.sucrose.fructokinase	5	0.9054694198704298
2.2.1.3	major CHO metabolism.degradation.sucrose.invertases	18	0.1479825259128109
2.2.1.3.1	major CHO metabolism.degradation.sucrose.invertases.neutral	8	0.8845167052869382
2.2.1.3.2	major CHO metabolism.degradation.sucrose.invertases.cell wall	8	0.05044704831957065
2.2.1.3.3	major CHO metabolism.degradation.sucrose.invertases.vacuolar	5	0.07129665636634736
2.2.1.4	major CHO metabolism.degradation.sucrose.hexokinase	10	0.9866082617997229
2.2.1.5	major CHO metabolism.degradation.sucrose.Susy	6	0.6613967299691218
2.2.1.99	major CHO metabolism.degradation.sucrose.misc	1	0.5388665157753648
2.2.2	major CHO metabolism.degradation.starch	31	0.6145779871918773
2.2.2.1	major CHO metabolism.degradation.starch.starch cleavage	19	0.5194128526771109
2.2.2.1.1	major CHO metabolism.degradation.starch.starch cleavage.alpha amylase	1	0.44891936300946356
2.2.2.1.2	major CHO metabolism.degradation.starch.starch cleavage.beta amylase	9	0.6613967299691218
2.2.2.10	major CHO metabolism.degradation.starch.laforin like phosphoglucan phosphatase (SEX4)	3	0.6624433662446703
2.2.2.2	major CHO metabolism.degradation.starch.starch phosphorylase	2	0.9345072462568303
2.2.2.3	major CHO metabolism.degradation.starch.glucan water dikinase	1	0.7004212112086081
2.2.2.4	major CHO metabolism.degradation.starch.D enzyme	4	0.7063052362631915
2.2.2.6	major CHO metabolism.degradation.starch.transporter	1	0.8422567521257733
2.2.2.8	major CHO metabolism.degradation.starch.ISA3	1	0.9302826406809905
20	stress	987	9.307515250498196E-6
20.1	stress.biotic	647	0.008172427769153596
20.1.1	stress.biotic.respiratory burst	9	0.8255785603975148
20.1.3	stress.biotic.signalling	13	0.927470119337349
20.1.3.1	stress.biotic.signalling.MLO-like	10	0.8152825890635691
20.1.5	stress.biotic.regulation of transcription	2	0.8744101029968974
20.1.7	stress.biotic.PR-proteins	367	0.8145599876723765
20.1.7.6	stress.biotic.PR-proteins.proteinase inhibitors	3	0.17682999174386096
20.1.7.6.1	stress.biotic.PR-proteins.proteinase inhibitors.trypsin inhibitor	3	0.17682999174386096
20.2	stress.abiotic	333	0.0041567973485041754
20.2.1	stress.abiotic.heat	154	0.5478425581242222
20.2.2	stress.abiotic.cold	17	0.7409689008376542
20.2.3	stress.abiotic.drought/salt	65	0.9416752411046079
20.2.4	stress.abiotic.touch/wounding	8	0.9302826406809905
20.2.5	stress.abiotic.light	3	0.9736690491484309
20.2.99	stress.abiotic.unspecified	64	2.6539173005641586E-5
21	redox	199	0.4467112246609222
21.1	redox.thioredoxin	62	0.9702942978262655
21.2	redox.ascorbate and glutathione	67	0.17199063756433225
21.2.1	redox.ascorbate and glutathione.ascorbate	27	0.27021634518128007
21.2.1.1	redox.ascorbate and glutathione.ascorbate.GME	2	0.49358544232167106
21.2.1.2	redox.ascorbate and glutathione.ascorbate.GDP-L-galactose-hexose-1-phosphate guanyltransferase	3	0.7386995352622262
21.2.1.4	redox.ascorbate and glutathione.ascorbate.L-galactose dehydrogenase	1	0.6841550500965041
21.2.1.5	redox.ascorbate and glutathione.ascorbate.L-Galactono-1,4-lactone dehydrogenase	2	0.8886845086879762
21.2.2	redox.ascorbate and glutathione.glutathione	15	0.691643792586498
21.3	redox.heme	9	0.838338300275111
21.4	redox.glutaredoxins	35	0.9843078005642639
21.5	redox.peroxiredoxin	9	0.7164886356983321
21.5.1	redox.peroxiredoxin.BAS1	3	0.8426377649511375
21.6	redox.dismutases and catalases	11	0.9404688173040896
21.99	redox.misc	6	0.8882772390351755
22	polyamine metabolism	14	0.8152825890635691
22.1	polyamine metabolism.synthesis	11	0.8954711551349293
22.1.2	polyamine metabolism.synthesis.SAM decarboxylase	4	0.7072588929255151
22.1.4	polyamine metabolism.synthesis.agmatine deiminase	1	0.6358612968722637
22.1.5	polyamine metabolism.synthesis.N-carbamoylputrescine amidohydrolase	1	0.96437918129597
22.1.6	polyamine metabolism.synthesis.spermidine synthase	5	0.7503097840891955
22.1.7	polyamine metabolism.synthesis.spermine synthase	1	0.3814200003482403
22.2	polyamine metabolism.degradation	3	0.8154698205208285
22.2.1	polyamine metabolism.degradation.polyamin oxidase	3	0.8154698205208285
23	nucleotide metabolism	153	0.029732048154029373
23.1	nucleotide metabolism.synthesis	38	0.1040131302627588
23.1.1	nucleotide metabolism.synthesis.pyrimidine	13	0.5064314128556481
23.1.1.1	nucleotide metabolism.synthesis.pyrimidine.carbamoyl phosphate synthetase	2	0.9290160504831257
23.1.1.10	nucleotide metabolism.synthesis.pyrimidine.CTP synthetase	6	0.6613967299691218
23.1.1.2	nucleotide metabolism.synthesis.pyrimidine.aspartate transcarbamoylase	1	0.4352516172821881
23.1.1.3	nucleotide metabolism.synthesis.pyrimidine.dihydroorotase	1	0.9930959385022597
23.1.1.4	nucleotide metabolism.synthesis.pyrimidine.dihydroorotate dehydrogenase	1	0.9146863558420952
23.1.1.5	nucleotide metabolism.synthesis.pyrimidine.orotate phosphoribosyltransferase	2	0.7785693469200784
23.1.2	nucleotide metabolism.synthesis.purine	17	0.006612738556060597
23.1.2.1	nucleotide metabolism.synthesis.purine.amidophosphoribosyltransferase	2	0.4352516172821881
23.1.2.2	nucleotide metabolism.synthesis.purine.GAR Synthetase	2	0.7277328723205302
23.1.2.20	nucleotide metabolism.synthesis.purine.adenylosuccinate synthase	2	0.5170475531261303
23.1.2.3	nucleotide metabolism.synthesis.purine.GAR transformylase	2	0.61327596342025
23.1.2.30	nucleotide metabolism.synthesis.purine.IMP dehydrogenase	1	0.7866535715269234
23.1.2.31	nucleotide metabolism.synthesis.purine.GMP synthetase	1	0.7852633943950345
23.1.2.4	nucleotide metabolism.synthesis.purine.FGAR amidotransferase	2	0.741142553748464
23.1.2.5	nucleotide metabolism.synthesis.purine.AIR synthase	1	0.8435225998300141
23.1.2.6	nucleotide metabolism.synthesis.purine.AIR carboxylase	1	0.5568629914546855
23.1.2.7	nucleotide metabolism.synthesis.purine.SAICAR synthetase	1	0.6598033780799809
23.1.2.8	nucleotide metabolism.synthesis.purine.SAICAR lyase	1	0.6395333275033522
23.1.2.9	nucleotide metabolism.synthesis.purine.AICAR transformylase	1	0.5388665157753648
23.1.3	nucleotide metabolism.synthesis.PRS-PP	5	0.8845167052869382
23.1.99	nucleotide metabolism.synthesis.unspecified	3	0.3209080591623697
23.2	nucleotide metabolism.degradation	36	0.17199063756433225
23.2.1	nucleotide metabolism.degradation.pyrimidine	6	0.8960459615003912
23.2.1.2	nucleotide metabolism.degradation.pyrimidine.uridine nucleosidase	3	0.963810013215558
23.2.1.3	nucleotide metabolism.degradation.pyrimidine.dihydrouracil dehydrogenase	1	0.6598033780799809
23.2.1.4	nucleotide metabolism.degradation.pyrimidine.dihydropyrimidinase	1	0.8435225998300141
23.2.1.5	nucleotide metabolism.degradation.pyrimidine.beta-ureidopropionase	1	0.8255785603975148
23.2.2	nucleotide metabolism.degradation.purine	3	0.8736317642874761
23.3	nucleotide metabolism.salvage	39	0.5314764558325995
23.3.1	nucleotide metabolism.salvage.phosphoribosyltransferases	11	0.43839429510674166
23.3.1.1	nucleotide metabolism.salvage.phosphoribosyltransferases.aprt	5	0.5562432709841735
23.3.1.2	nucleotide metabolism.salvage.phosphoribosyltransferases.hgprt	1	0.7944890244033815
23.3.1.3	nucleotide metabolism.salvage.phosphoribosyltransferases.upp	5	0.7233834967579947
23.3.2	nucleotide metabolism.salvage.nucleoside kinases	6	0.16642731120538307
23.3.2.1	nucleotide metabolism.salvage.nucleoside kinases.adenosine kinase	2	0.8845167052869382
23.3.2.2	nucleotide metabolism.salvage.nucleoside kinases.uridine kinase	3	0.1861888779041268
23.3.2.3	nucleotide metabolism.salvage.nucleoside kinases.thymidine kinase	1	0.5396929937349327
23.3.3	nucleotide metabolism.salvage.NUDIX hydrolases	17	0.7004212112086081
23.4	nucleotide metabolism.phosphotransfer and pyrophosphatases	32	0.8960459615003912
23.4.1	nucleotide metabolism.phosphotransfer and pyrophosphatases.adenylate kinase	8	0.9491516902287203
23.4.10	nucleotide metabolism.phosphotransfer and pyrophosphatases.nucleoside diphosphate kinase	5	0.9714383247387259
23.4.2	nucleotide metabolism.phosphotransfer and pyrophosphatases.guanylate kinase	2	0.5201844744862455
23.4.3	nucleotide metabolism.phosphotransfer and pyrophosphatases.uridylate kinase	7	0.9396428538794992
23.4.4	nucleotide metabolism.phosphotransfer and pyrophosphatases.thymidylate kinase	1	0.7866535715269234
23.4.99	nucleotide metabolism.phosphotransfer and pyrophosphatases.misc	10	0.9546989855869088
23.5	nucleotide metabolism.deoxynucleotide metabolism	10	0.7944890244033815
23.5.2	nucleotide metabolism.deoxynucleotide metabolism.pseudouridine synthase	1	0.9217308464526065
23.5.3	nucleotide metabolism.deoxynucleotide metabolism.cytosine deaminase	4	0.5092023813848716
23.5.4	nucleotide metabolism.deoxynucleotide metabolism.ribonucleoside-diphosphate reductase	4	0.793914812556209
23.5.5	nucleotide metabolism.deoxynucleotide metabolism.dUTP diphosphatase	1	0.9998608022875644
24	Biodegradation of Xenobiotics	65	1.3852189534313553E-8
24.1	Biodegradation of Xenobiotics.hydroxyacylglutathione hydrolase	3	0.3604509051834081
24.2	Biodegradation of Xenobiotics.lactoylglutathione lyase	9	0.5253926278881742
24.3	Biodegradation of Xenobiotics.3-hydroxybutyryl-CoA dehydrogenase	1	0.7534690672771099
25	C1-metabolism	29	0.9302826406809905
25.1	C1-metabolism.glycine hydroxymethyltransferase	4	0.793914812556209
25.2	C1-metabolism.formate-tetrahydrofolate ligase	1	0.7242338134145473
25.3	C1-metabolism.dihydropteridine diphosphokinase	1	0.7537066019064528
25.4	C1-metabolism.5-formyltetrahydrofolate cyclo-ligase	2	0.9546989855869088
25.5	C1-metabolism.Methylenetetrahydrofolate dehydrogenase & Methenyltetrahydrofolate cyclohydrolase	3	0.9163752632795662
25.7	C1-metabolism.GTP cyclohydrolase I	1	0.5180194424030343
25.8	C1-metabolism.tetrahydrofolate synthase	3	0.35686100642619034
25.9	C1-metabolism.dihydroneopterin aldolase	3	0.7004212112086081
26	misc	1580	0.0
26.1	misc.misc2	40	0.18746508992534255
26.10	misc.cytochrome P450	264	8.303219223293468E-11
26.11	misc.alcohol dehydrogenases	38	0.15372671529731644
26.11.1	misc.alcohol dehydrogenases	38	0.15372671529731644
26.12	misc.peroxidases	110	2.4190610625751674E-9
26.13	misc.acid and other phosphatases	72	0.12308904067006063
26.14	misc.oxygenases	7	0.9843078005642639
26.16	misc.myrosinases-lectin-jacalin	17	0.4352516172821881
26.17	misc.dynamin	15	0.8146738159298023
26.18	misc.invertase/pectin methylesterase inhibitor family protein	21	0.4967185920186042
26.19	misc.plastocyanin-like	45	2.2425930495333861E-7
26.2	misc.UDP glucosyl and glucoronyl transferases	247	6.712214580447314E-9
26.21	misc.protease inhibitor/seed storage/lipid transfer protein (LTP) family protein	26	0.03317487876057228
26.22	misc.short chain dehydrogenase/reductase (SDR)	74	0.4403399072057351
26.23	misc.rhodanese	13	0.26191734267664224
26.24	misc.GCN5-related N-acetyltransferase	30	0.9404688173040896
26.26	misc.aminotransferases	4	0.5568629914546855
26.26.1	misc.aminotransferases.aminotransferase class IV family protein	4	0.5568629914546855
26.27	misc.calcineurin-like phosphoesterase family protein	8	0.34101732404054963
26.28	misc.GDSL-motif lipase	89	5.85918164941468E-6
26.3	misc.gluco-, galacto- and mannosidases	94	0.0010117270935815369
26.3.1	misc.gluco-, galacto- and mannosidases.alpha-galactosidase	7	0.718050304370149
26.3.2	misc.gluco-, galacto- and mannosidases.beta-galactosidase	13	0.9546989855869088
26.3.3	misc.gluco-, galacto- and mannosidases.alpha-mannosidase	2	0.8518486779958023
26.3.4	misc.gluco-, galacto- and mannosidases.endoglucanase	24	0.007486879782568933
26.3.5	misc.gluco-, galacto- and mannosidases.glycosyl hydrolase family 5	3	0.3617916875592449
26.30	misc. other Ferredoxins and Rieske domain	6	0.691643792586498
26.4	misc.beta 1,3 glucan hydrolases	76	0.48822555505208526
26.4.1	misc.beta 1,3 glucan hydrolases.glucan endo-1,3-beta-glucosidase	58	0.6395333275033522
26.5	misc.acyl transferases	5	0.7180135542210142
26.6	misc.O-methyl transferases	32	0.7800122523792041
26.7	misc.oxidases - copper, flavone etc.	109	0.1289863740245497
26.8	misc.nitrilases, *nitrile lyases, berberine bridge enzymes, reticuline oxidases, troponine reductases	67	0.7259888105402236
26.9	misc.glutathione S transferases	76	5.421211137896245E-7
27	RNA	2828	3.448964106039701E-17
27.1	RNA.processing	332	8.72887653773994E-9
27.1.1	RNA.processing.splicing	65	0.0058194818844347395
27.1.19	RNA.processing.ribonucleases	43	0.5647050588431293
27.1.2	RNA.processing.RNA helicase	36	0.24846762840384806
27.1.20	RNA.processing.degradation dicer	6	0.6971589556689248
27.1.21	RNA.processing.siRNA methyltransferase	1	0.7858493601943619
27.2	RNA.transcription	103	0.003521194549218089
27.3	RNA.regulation of transcription	2246	7.51849662341215E-9
27.3.1	RNA.regulation of transcription.ABI3/VP1-related B3-domain-containing transcription factor family	9	0.319349701516696
27.3.10	RNA.regulation of transcription.C2C2(Zn) YABBY family	5	0.7063052362631915
27.3.11	RNA.regulation of transcription.C2H2 zinc finger family	94	0.4352516172821881
27.3.12	RNA.regulation of transcription.C3H zinc finger family	22	0.85143944514133
27.3.13	RNA.regulation of transcription.CCAAT box binding factor family, DR1	2	0.7425835535830768
27.3.14	RNA.regulation of transcription.CCAAT box binding factor family, HAP2	10	0.8435225998300141
27.3.15	RNA.regulation of transcription.CCAAT box binding factor family, HAP3	7	0.9399020283933919
27.3.16	RNA.regulation of transcription.CCAAT box binding factor family, HAP5	10	0.9302826406809905
27.3.17	RNA.regulation of transcription.CPP(Zn),CPP1-related transcription factor family	9	0.04988343865914898
27.3.18	RNA.regulation of transcription.E2F/DP transcription factor family	8	0.17199063756433225
27.3.19	RNA.regulation of transcription.EIN3-like(EIL) transcription factor family	6	0.9305449798858046
27.3.2	RNA.regulation of transcription.Alfin-like	10	0.3814200003482403
27.3.20	RNA.regulation of transcription.G2-like transcription factor family, GARP	38	0.9305449798858046
27.3.21	RNA.regulation of transcription.GRAS transcription factor family	23	0.7734570662600231
27.3.22	RNA.regulation of transcription.HB,Homeobox transcription factor family	77	0.5860479585939685
27.3.23	RNA.regulation of transcription.HSF,Heat-shock transcription factor family	25	0.7866535715269234
27.3.24	RNA.regulation of transcription.MADS box transcription factor family	39	0.9302826406809905
27.3.25	RNA.regulation of transcription.MYB domain transcription factor family	274	0.04023306405161974
27.3.26	RNA.regulation of transcription.MYB-related transcription factor family	29	0.7063052362631915
27.3.27	RNA.regulation of transcription.NAC domain transcription factor family	21	0.8145599876723765
27.3.29	RNA.regulation of transcription.TCP transcription factor family	17	0.718050304370149
27.3.3	RNA.regulation of transcription.AP2/EREBP, APETALA2/Ethylene-responsive element binding protein family	103	0.018383522038763166
27.3.30	RNA.regulation of transcription.Trihelix, Triple-Helix transcription factor family	22	0.8255785603975148
27.3.31	RNA.regulation of transcription.TUB transcription factor family	1	0.8845167052869382
27.3.32	RNA.regulation of transcription.WRKY domain transcription factor family	84	7.3791991976736E-5
27.3.34	RNA.regulation of transcription.Orphan family	7	0.2707940565563703
27.3.35	RNA.regulation of transcription.bZIP transcription factor family	78	0.8521431036453647
27.3.36	RNA.regulation of transcription.Argonaute	3	0.4702192705407834
27.3.37	RNA.regulation of transcription.AS2,Lateral Organ Boundaries Gene Family	22	0.4460396753530744
27.3.38	RNA.regulation of transcription.AT-rich interaction domain containing transcription factor family	2	0.7718156339662645
27.3.39	RNA.regulation of transcription.AtSR Transcription Factor family	10	0.8960459615003912
27.3.4	RNA.regulation of transcription.ARF, Auxin Response Factor family	25	0.5388665157753648
27.3.40	RNA.regulation of transcription.Aux/IAA family	29	0.7441409054981246
27.3.41	RNA.regulation of transcription.B3 transcription factor family	6	0.9302826406809905
27.3.42	RNA.regulation of transcription.Bromodomain proteins	6	0.9305449798858046
27.3.44	RNA.regulation of transcription.Chromatin Remodeling Factors	62	5.021396940248325E-4
27.3.46	RNA.regulation of transcription.DNA methyltransferases	7	0.6624433662446703
27.3.47	RNA.regulation of transcription.ELF3	2	0.16744820614938932
27.3.48	RNA.regulation of transcription.FHA transcription factor	7	0.7437097094936844
27.3.49	RNA.regulation of transcription.GeBP like	4	0.6819676938315143
27.3.5	RNA.regulation of transcription.ARR	15	0.012752009508184142
27.3.50	RNA.regulation of transcription.General Transcription	27	0.15767489041355887
27.3.51	RNA.regulation of transcription.General Transcription, TBP-binding protein	2	0.47630457219411965
27.3.52	RNA.regulation of transcription.Global transcription factor group	16	0.06350107250025175
27.3.53	RNA.regulation of transcription.High mobility group (HMG) family	2	0.3617916875592449
27.3.54	RNA.regulation of transcription.Histone acetyltransferases	12	0.10096534749615821
27.3.55	RNA.regulation of transcription.HDA	17	0.9623553417088415
27.3.57	RNA.regulation of transcription.JUMONJI family	15	0.34101732404054963
27.3.58	RNA.regulation of transcription.LUG	3	0.8152825890635691
27.3.59	RNA.regulation of transcription.Methyl binding domain proteins	11	0.9305449798858046
27.3.6	RNA.regulation of transcription.bHLH,Basic Helix-Loop-Helix family	111	0.49140568191237605
27.3.60	RNA.regulation of transcription.NIN-like bZIP-related family	7	0.8961453689164439
27.3.62	RNA.regulation of transcription.Nucleosome/chromatin assembly factor group	10	0.03232359312643106
27.3.63	RNA.regulation of transcription.PHD finger transcription factor	12	0.22326007141583948
27.3.64	RNA.regulation of transcription.PHOR1	14	0.010133904875268105
27.3.65	RNA.regulation of transcription.Polycomb Group (PcG)	11	0.5542739552049443
27.3.66	RNA.regulation of transcription.Psudo ARR transcription factor family	5	0.12770835147039372
27.3.67	RNA.regulation of transcription.putative transcription regulator	200	3.5472463019497207E-6
27.3.68	RNA.regulation of transcription.PWWP domain protein	12	0.43389301999653573
27.3.69	RNA.regulation of transcription.SET-domain transcriptional regulator family	38	0.3617916875592449
27.3.7	RNA.regulation of transcription.C2C2(Zn) CO-like, Constans-like zinc finger family	34	0.8255785603975148
27.3.70	RNA.regulation of transcription.Silencing Group	3	0.8845167052869382
27.3.71	RNA.regulation of transcription.SNF7	15	0.6757235931909924
27.3.73	RNA.regulation of transcription.Zn-finger(CCHC)	8	0.2704594216846042
27.3.8	RNA.regulation of transcription.C2C2(Zn) DOF zinc finger family	25	0.8426377649511375
27.3.80	RNA.regulation of transcription.zf-HD	11	0.793914812556209
27.3.81	RNA.regulation of transcription.S1FA	2	0.838338300275111
27.3.82	RNA.regulation of transcription.plant TF (pbf2)	1	0.5367643989344042
27.3.9	RNA.regulation of transcription.C2C2(Zn) GATA transcription factor family	26	0.36415295148168203
27.3.99	RNA.regulation of transcription.unclassified	315	0.3604509051834081
27.4	RNA.RNA binding	191	0.3198795917707831
28	DNA	551	3.5428991349932018E-12
28.1	DNA.synthesis/chromatin structure	351	1.143846462693087E-6
28.1.1	DNA.synthesis/chromatin structure.retrotransposon/transposase	31	0.793914812556209
28.1.1.4	DNA.synthesis/chromatin structure.retrotransposon/transposase.hat-like transposase	31	0.793914812556209
28.1.3	DNA.synthesis/chromatin structure.histone	56	0.6841550500965041
28.2	DNA.repair	87	0.007486879782568933
28.99	DNA.unspecified	115	0.0013003587827045934
29	protein	3280	0.9534455820983564
29.1	protein.aa activation	90	9.158721393878559E-4
29.1.1	protein.aa activation.tyrosine-tRNA ligase	7	0.8718112940293623
29.1.10	protein.aa activation.methionine-tRNA ligase	3	0.943662665450823
29.1.11	protein.aa activation.serine-tRNA ligase	3	0.49358544232167106
29.1.12	protein.aa activation.aspartate-tRNA ligase	3	0.8883568808816564
29.1.14	protein.aa activation.glycine-tRNA ligase	3	0.4352516172821881
29.1.15	protein.aa activation.proline-tRNA ligase	2	0.8845167052869382
29.1.16	protein.aa activation.cysteine-tRNA ligase	3	0.6358612968722637
29.1.17	protein.aa activation.glutamate-tRNA ligase	3	0.8585742231989616
29.1.18	protein.aa activation.glutamine-tRNA ligase	2	0.9060516717787114
29.1.19	protein.aa activation.arginine-tRNA ligase	2	0.7037572143376247
29.1.20	protein.aa activation.phenylalanine-tRNA ligase	3	0.6841550500965041
29.1.21	protein.aa activation.histidine-tRNA ligase	2	0.9930959385022597
29.1.22	protein.aa activation.asparagine-tRNA ligase	3	0.8988983794328465
29.1.3	protein.aa activation.threonine-tRNA ligase	2	0.49623961224865054
29.1.30	protein.aa activation.pseudouridylate synthase	14	0.17199063756433225
29.1.4	protein.aa activation.leucine-tRNA ligase	4	0.978037175302982
29.1.40	protein.aa activation.bifunctional aminoacyl-tRNA synthetase	2	0.525563864412499
29.1.5	protein.aa activation.isoleucine-tRNA ligase	3	0.3887016533258793
29.1.6	protein.aa activation.lysine-tRNA ligase	2	0.3209080591623697
29.1.7	protein.aa activation.alanine-tRNA ligase	3	0.791694552025722
29.1.9	protein.aa activation.valine-tRNA ligase	5	0.07084205861364384
29.2	protein.synthesis	448	1.4517470721170904E-17
29.2.1	protein.synthesis.ribosomal protein	310	3.5428573619894354E-18
29.2.1.1	protein.synthesis.ribosomal protein.prokaryotic	94	4.7307896485626035E-9
29.2.1.1.1	protein.synthesis.ribosomal protein.prokaryotic.chloroplast	45	9.158721393878559E-4
29.2.1.1.1.1	protein.synthesis.ribosomal protein.prokaryotic.chloroplast.30S subunit	10	0.12654519485884289
29.2.1.1.1.1.10	protein.synthesis.ribosomal protein.prokaryotic.chloroplast.30S subunit.S10	1	0.820189655499729
29.2.1.1.1.1.13	protein.synthesis.ribosomal protein.prokaryotic.chloroplast.30S subunit.S13	1	0.6613967299691218
29.2.1.1.1.1.15	protein.synthesis.ribosomal protein.prokaryotic.chloroplast.30S subunit.S15	1	0.7182126378726214
29.2.1.1.1.1.20	protein.synthesis.ribosomal protein.prokaryotic.chloroplast.30S subunit.S20	1	0.7060313741925079
29.2.1.1.1.1.5	protein.synthesis.ribosomal protein.prokaryotic.chloroplast.30S subunit.S5	1	0.6251865926618154
29.2.1.1.1.1.530	protein.synthesis.ribosomal protein.prokaryotic.chloroplast.30S subunit.S30A	1	0.4403399072057351
29.2.1.1.1.1.6	protein.synthesis.ribosomal protein.prokaryotic.chloroplast.30S subunit.S6	1	0.4646579272894233
29.2.1.1.1.1.83	protein.synthesis.ribosomal protein.prokaryotic.chloroplast.30S subunit.PSRP3	1	0.6632220744744391
29.2.1.1.1.1.9	protein.synthesis.ribosomal protein.prokaryotic.chloroplast.30S subunit.S9	2	0.4878693628971162
29.2.1.1.1.2	protein.synthesis.ribosomal protein.prokaryotic.chloroplast.50S subunit	35	0.012280535929511777
29.2.1.1.1.2.1	protein.synthesis.ribosomal protein.prokaryotic.chloroplast.50S subunit.L1	2	0.6457045979156881
29.2.1.1.1.2.10	protein.synthesis.ribosomal protein.prokaryotic.chloroplast.50S subunit.L10	2	0.9852152965220717
29.2.1.1.1.2.11	protein.synthesis.ribosomal protein.prokaryotic.chloroplast.50S subunit.L11	2	0.9546989855869088
29.2.1.1.1.2.12	protein.synthesis.ribosomal protein.prokaryotic.chloroplast.50S subunit.L12	5	0.5647050588431293
29.2.1.1.1.2.13	protein.synthesis.ribosomal protein.prokaryotic.chloroplast.50S subunit.L13	1	0.6613967299691218
29.2.1.1.1.2.14	protein.synthesis.ribosomal protein.prokaryotic.chloroplast.50S subunit.L14	1	0.5895734617281474
29.2.1.1.1.2.15	protein.synthesis.ribosomal protein.prokaryotic.chloroplast.50S subunit.L15	1	0.6836701072097441
29.2.1.1.1.2.17	protein.synthesis.ribosomal protein.prokaryotic.chloroplast.50S subunit.L17	1	0.8718112940293623
29.2.1.1.1.2.18	protein.synthesis.ribosomal protein.prokaryotic.chloroplast.50S subunit.L18	1	0.7441409054981246
29.2.1.1.1.2.19	protein.synthesis.ribosomal protein.prokaryotic.chloroplast.50S subunit.L19	2	0.3023140422459588
29.2.1.1.1.2.21	protein.synthesis.ribosomal protein.prokaryotic.chloroplast.50S subunit.L21	2	0.8152825890635691
29.2.1.1.1.2.22	protein.synthesis.ribosomal protein.prokaryotic.chloroplast.50S subunit.L22	1	0.8175822065013107
29.2.1.1.1.2.24	protein.synthesis.ribosomal protein.prokaryotic.chloroplast.50S subunit.L24	3	0.17848096464642396
29.2.1.1.1.2.27	protein.synthesis.ribosomal protein.prokaryotic.chloroplast.50S subunit.L27	1	0.9546989855869088
29.2.1.1.1.2.28	protein.synthesis.ribosomal protein.prokaryotic.chloroplast.50S subunit.L28	1	0.8058025393898223
29.2.1.1.1.2.29	protein.synthesis.ribosomal protein.prokaryotic.chloroplast.50S subunit.L29	1	0.4455342268407311
29.2.1.1.1.2.3	protein.synthesis.ribosomal protein.prokaryotic.chloroplast.50S subunit.L3	2	0.8585742231989616
29.2.1.1.1.2.31	protein.synthesis.ribosomal protein.prokaryotic.chloroplast.50S subunit.L31	1	0.9866082617997229
29.2.1.1.1.2.4	protein.synthesis.ribosomal protein.prokaryotic.chloroplast.50S subunit.L4	1	0.49358544232167106
29.2.1.1.1.2.5	protein.synthesis.ribosomal protein.prokaryotic.chloroplast.50S subunit.L5	1	0.44891936300946356
29.2.1.1.1.2.6	protein.synthesis.ribosomal protein.prokaryotic.chloroplast.50S subunit.L6	2	0.49140568191237605
29.2.1.1.1.2.9	protein.synthesis.ribosomal protein.prokaryotic.chloroplast.50S subunit.L9	1	0.41237906924611345
29.2.1.1.2	protein.synthesis.ribosomal protein.prokaryotic.mitochondrion	8	0.16183614814376587
29.2.1.1.2.1	protein.synthesis.ribosomal protein.prokaryotic.mitochondrion.30S subunit	5	0.581549466561393
29.2.1.1.2.1.10	protein.synthesis.ribosomal protein.prokaryotic.mitochondrion.30S subunit.S10	1	0.6912540313626572
29.2.1.1.2.1.11	protein.synthesis.ribosomal protein.prokaryotic.mitochondrion.30S subunit.S11	1	0.6013102617700866
29.2.1.1.2.1.27	protein.synthesis.ribosomal protein.prokaryotic.mitochondrion.30S subunit.S27	1	0.7050297520344121
29.2.1.1.2.1.29	protein.synthesis.ribosomal protein.prokaryotic.mitochondrion.30S subunit.S29	1	0.6457045979156881
29.2.1.1.2.1.7	protein.synthesis.ribosomal protein.prokaryotic.mitochondrion.30S subunit.S7	1	0.525563864412499
29.2.1.1.2.2	protein.synthesis.ribosomal protein.prokaryotic.mitochondrion.50S subunit	2	0.35524569610069245
29.2.1.1.2.2.29	protein.synthesis.ribosomal protein.prokaryotic.mitochondrion.50S subunit.L29	1	0.581549466561393
29.2.1.1.2.2.37	protein.synthesis.ribosomal protein.prokaryotic.mitochondrion.50S subunit.L37	1	0.5542739552049443
29.2.1.1.2.51	protein.synthesis.ribosomal protein.prokaryotic.mitochondrion.L51/S25/CI-B8	1	0.5388665157753648
29.2.1.1.3	protein.synthesis.ribosomal protein.prokaryotic.unknown organellar	42	8.355584681598422E-5
29.2.1.1.3.1	protein.synthesis.ribosomal protein.prokaryotic.unknown organellar.30S subunit	12	0.009902935214091127
29.2.1.1.3.1.1	protein.synthesis.ribosomal protein.prokaryotic.unknown organellar.30S subunit.S1	4	0.3498211162717954
29.2.1.1.3.1.15	protein.synthesis.ribosomal protein.prokaryotic.unknown organellar.30S subunit.S15	1	0.5170475531261303
29.2.1.1.3.1.16	protein.synthesis.ribosomal protein.prokaryotic.unknown organellar.30S subunit.S16	2	0.6912540313626572
29.2.1.1.3.1.17	protein.synthesis.ribosomal protein.prokaryotic.unknown organellar.30S subunit.S17	1	0.700659006127961
29.2.1.1.3.1.18	protein.synthesis.ribosomal protein.prokaryotic.unknown organellar.30S subunit.S18	1	0.6613967299691218
29.2.1.1.3.1.5	protein.synthesis.ribosomal protein.prokaryotic.unknown organellar.30S subunit.S5	1	0.6841550500965041
29.2.1.1.3.1.6	protein.synthesis.ribosomal protein.prokaryotic.unknown organellar.30S subunit.S6	2	0.35524569610069245
29.2.1.1.3.2	protein.synthesis.ribosomal protein.prokaryotic.unknown organellar.50S subunit	28	0.008240600907195628
29.2.1.1.3.2.1185	protein.synthesis.ribosomal protein.prokaryotic.unknown organellar.50S subunit.L18/L5	1	0.7944890244033815
29.2.1.1.3.2.14	protein.synthesis.ribosomal protein.prokaryotic.unknown organellar.50S subunit.L14	1	0.5895734617281474
29.2.1.1.3.2.15	protein.synthesis.ribosomal protein.prokaryotic.unknown organellar.50S subunit.L15	1	0.6013102617700866
29.2.1.1.3.2.17	protein.synthesis.ribosomal protein.prokaryotic.unknown organellar.50S subunit.L17	2	0.7800122523792041
29.2.1.1.3.2.1712	protein.synthesis.ribosomal protein.prokaryotic.unknown organellar.50S subunit.L7/L12	1	0.7866535715269234
29.2.1.1.3.2.18	protein.synthesis.ribosomal protein.prokaryotic.unknown organellar.50S subunit.L18	3	0.6613967299691218
29.2.1.1.3.2.20	protein.synthesis.ribosomal protein.prokaryotic.unknown organellar.50S subunit.L20	2	0.9546989855869088
29.2.1.1.3.2.25	protein.synthesis.ribosomal protein.prokaryotic.unknown organellar.50S subunit.L25	1	0.44298579074985667
29.2.1.1.3.2.28	protein.synthesis.ribosomal protein.prokaryotic.unknown organellar.50S subunit.L28	1	0.8145599876723765
29.2.1.1.3.2.30	protein.synthesis.ribosomal protein.prokaryotic.unknown organellar.50S subunit.L30	2	0.8145599876723765
29.2.1.1.3.2.32	protein.synthesis.ribosomal protein.prokaryotic.unknown organellar.50S subunit.L32	2	0.5092023813848716
29.2.1.1.3.2.34	protein.synthesis.ribosomal protein.prokaryotic.unknown organellar.50S subunit.L34	1	0.8736317642874761
29.2.1.1.3.2.35	protein.synthesis.ribosomal protein.prokaryotic.unknown organellar.50S subunit.L35	4	0.14721956636090722
29.2.1.1.3.2.4	protein.synthesis.ribosomal protein.prokaryotic.unknown organellar.50S subunit.L4	1	0.5107014318792935
29.2.1.1.3.2.510	protein.synthesis.ribosomal protein.prokaryotic.unknown organellar.50S subunit.L10A	4	0.354251116644223
29.2.1.1.3.2.9	protein.synthesis.ribosomal protein.prokaryotic.unknown organellar.50S subunit.L9	1	0.5864507646016773
29.2.1.1.3.99	protein.synthesis.ribosomal protein.prokaryotic.unknown organellar.unknown	2	0.9534455820983564
29.2.1.2	protein.synthesis.ribosomal protein.eukaryotic	200	1.1591346966026624E-10
29.2.1.2.1	protein.synthesis.ribosomal protein.eukaryotic.40S subunit	75	0.007486879782568933
29.2.1.2.1.10	protein.synthesis.ribosomal protein.eukaryotic.40S subunit.S10	3	0.9399020283933919
29.2.1.2.1.11	protein.synthesis.ribosomal protein.eukaryotic.40S subunit.S11	3	0.7277328723205302
29.2.1.2.1.12	protein.synthesis.ribosomal protein.eukaryotic.40S subunit.S12	2	0.9546989855869088
29.2.1.2.1.13	protein.synthesis.ribosomal protein.eukaryotic.40S subunit.S13	3	0.8845167052869382
29.2.1.2.1.14	protein.synthesis.ribosomal protein.eukaryotic.40S subunit.S14	2	0.8435225998300141
29.2.1.2.1.15	protein.synthesis.ribosomal protein.eukaryotic.40S subunit.S15	1	0.6013102617700866
29.2.1.2.1.16	protein.synthesis.ribosomal protein.eukaryotic.40S subunit.S16	2	0.6464667377377444
29.2.1.2.1.17	protein.synthesis.ribosomal protein.eukaryotic.40S subunit.S17	3	0.791694552025722
29.2.1.2.1.18	protein.synthesis.ribosomal protein.eukaryotic.40S subunit.S18	4	0.8521431036453647
29.2.1.2.1.19	protein.synthesis.ribosomal protein.eukaryotic.40S subunit.S19	2	0.8923808002006988
29.2.1.2.1.2	protein.synthesis.ribosomal protein.eukaryotic.40S subunit.S2	2	0.7386995352622262
29.2.1.2.1.20	protein.synthesis.ribosomal protein.eukaryotic.40S subunit.S20	3	0.8435225998300141
29.2.1.2.1.21	protein.synthesis.ribosomal protein.eukaryotic.40S subunit.S21	1	0.6598033780799809
29.2.1.2.1.23	protein.synthesis.ribosomal protein.eukaryotic.40S subunit.S23	2	0.5565601808417826
29.2.1.2.1.24	protein.synthesis.ribosomal protein.eukaryotic.40S subunit.S24	3	0.36415295148168203
29.2.1.2.1.25	protein.synthesis.ribosomal protein.eukaryotic.40S subunit.S25	3	0.7371433895638972
29.2.1.2.1.26	protein.synthesis.ribosomal protein.eukaryotic.40S subunit.S26	2	0.9531439897430074
29.2.1.2.1.27	protein.synthesis.ribosomal protein.eukaryotic.40S subunit.S27	1	0.9546989855869088
29.2.1.2.1.28	protein.synthesis.ribosomal protein.eukaryotic.40S subunit.S28	1	0.7111934937278268
29.2.1.2.1.29	protein.synthesis.ribosomal protein.eukaryotic.40S subunit.S29	3	0.9546989855869088
29.2.1.2.1.3	protein.synthesis.ribosomal protein.eukaryotic.40S subunit.S3	2	0.8773737885456597
29.2.1.2.1.31	protein.synthesis.ribosomal protein.eukaryotic.40S subunit.SA	3	0.6841550500965041
29.2.1.2.1.4	protein.synthesis.ribosomal protein.eukaryotic.40S subunit.S4	3	0.48974234716627085
29.2.1.2.1.5	protein.synthesis.ribosomal protein.eukaryotic.40S subunit.S5	2	0.8435225998300141
29.2.1.2.1.515	protein.synthesis.ribosomal protein.eukaryotic.40S subunit.S15A	3	0.42648368104061946
29.2.1.2.1.53	protein.synthesis.ribosomal protein.eukaryotic.40S subunit.S3A	3	0.7386995352622262
29.2.1.2.1.6	protein.synthesis.ribosomal protein.eukaryotic.40S subunit.S6	2	0.9545503819798768
29.2.1.2.1.7	protein.synthesis.ribosomal protein.eukaryotic.40S subunit.S7	4	0.7199489979310751
29.2.1.2.1.8	protein.synthesis.ribosomal protein.eukaryotic.40S subunit.S8	3	0.5092023813848716
29.2.1.2.1.9	protein.synthesis.ribosomal protein.eukaryotic.40S subunit.S9	4	0.17199063756433225
29.2.1.2.2	protein.synthesis.ribosomal protein.eukaryotic.60S subunit	125	2.1232065665220212E-8
29.2.1.2.2.10	protein.synthesis.ribosomal protein.eukaryotic.60S subunit.L10	2	0.5562432709841735
29.2.1.2.2.11	protein.synthesis.ribosomal protein.eukaryotic.60S subunit.L11	4	0.35524569610069245
29.2.1.2.2.12	protein.synthesis.ribosomal protein.eukaryotic.60S subunit.L12	2	0.9773624388274631
29.2.1.2.2.13	protein.synthesis.ribosomal protein.eukaryotic.60S subunit.L13	5	0.43429320935607524
29.2.1.2.2.14	protein.synthesis.ribosomal protein.eukaryotic.60S subunit.L14	1	0.7027512902821381
29.2.1.2.2.141	protein.synthesis.ribosomal protein.eukaryotic.60S subunit.L4/L1	2	0.8152825890635691
29.2.1.2.2.15	protein.synthesis.ribosomal protein.eukaryotic.60S subunit.L15	3	0.6624433662446703
29.2.1.2.2.17	protein.synthesis.ribosomal protein.eukaryotic.60S subunit.L17	2	0.47630457219411965
29.2.1.2.2.18	protein.synthesis.ribosomal protein.eukaryotic.60S subunit.L18	3	0.6824726726375892
29.2.1.2.2.19	protein.synthesis.ribosomal protein.eukaryotic.60S subunit.L19	2	0.9852152965220717
29.2.1.2.2.21	protein.synthesis.ribosomal protein.eukaryotic.60S subunit.L21	2	0.943662665450823
29.2.1.2.2.22	protein.synthesis.ribosomal protein.eukaryotic.60S subunit.L22	2	0.9546989855869088
29.2.1.2.2.23	protein.synthesis.ribosomal protein.eukaryotic.60S subunit.L23	3	0.7412659742353085
29.2.1.2.2.24	protein.synthesis.ribosomal protein.eukaryotic.60S subunit.L24	5	0.22326007141583948
29.2.1.2.2.26	protein.synthesis.ribosomal protein.eukaryotic.60S subunit.L26	3	0.9188594214643542
29.2.1.2.2.27	protein.synthesis.ribosomal protein.eukaryotic.60S subunit.L27	2	0.7386995352622262
29.2.1.2.2.28	protein.synthesis.ribosomal protein.eukaryotic.60S subunit.L28	3	0.24846762840384806
29.2.1.2.2.29	protein.synthesis.ribosomal protein.eukaryotic.60S subunit.L29	2	0.801559924594226
29.2.1.2.2.3	protein.synthesis.ribosomal protein.eukaryotic.60S subunit.L3	2	0.6159731192669864
29.2.1.2.2.30	protein.synthesis.ribosomal protein.eukaryotic.60S subunit.L30	3	0.5568629914546855
29.2.1.2.2.31	protein.synthesis.ribosomal protein.eukaryotic.60S subunit.L31	3	0.7800122523792041
29.2.1.2.2.32	protein.synthesis.ribosomal protein.eukaryotic.60S subunit.L32	4	0.7800122523792041
29.2.1.2.2.34	protein.synthesis.ribosomal protein.eukaryotic.60S subunit.L34	9	0.43839429510674166
29.2.1.2.2.35	protein.synthesis.ribosomal protein.eukaryotic.60S subunit.L35	1	0.6613967299691218
29.2.1.2.2.36	protein.synthesis.ribosomal protein.eukaryotic.60S subunit.L36	2	0.44298579074985667
29.2.1.2.2.37	protein.synthesis.ribosomal protein.eukaryotic.60S subunit.L37	3	0.43415796872259627
29.2.1.2.2.38	protein.synthesis.ribosomal protein.eukaryotic.60S subunit.L38	1	0.9302826406809905
29.2.1.2.2.44	protein.synthesis.ribosomal protein.eukaryotic.60S subunit.L44	2	0.9546989855869088
29.2.1.2.2.5	protein.synthesis.ribosomal protein.eukaryotic.60S subunit.L5	1	0.757664243311788
29.2.1.2.2.510	protein.synthesis.ribosomal protein.eukaryotic.60S subunit.L10A	4	0.354251116644223
29.2.1.2.2.513	protein.synthesis.ribosomal protein.eukaryotic.60S subunit.L13A	2	0.8145599876723765
29.2.1.2.2.518	protein.synthesis.ribosomal protein.eukaryotic.60S subunit.L18A	2	0.7166156759695939
29.2.1.2.2.523	protein.synthesis.ribosomal protein.eukaryotic.60S subunit.L23A	2	0.5562432709841735
29.2.1.2.2.527	protein.synthesis.ribosomal protein.eukaryotic.60S subunit.L27A	3	0.8723035552215314
29.2.1.2.2.535	protein.synthesis.ribosomal protein.eukaryotic.60S subunit.L35A	3	0.9284303435621862
29.2.1.2.2.537	protein.synthesis.ribosomal protein.eukaryotic.60S subunit.L37A	2	0.6810162908691539
29.2.1.2.2.57	protein.synthesis.ribosomal protein.eukaryotic.60S subunit.L7A	6	0.05098851110618507
29.2.1.2.2.6	protein.synthesis.ribosomal protein.eukaryotic.60S subunit.L6	3	0.5002552381106564
29.2.1.2.2.7	protein.synthesis.ribosomal protein.eukaryotic.60S subunit.L7	3	0.718050304370149
29.2.1.2.2.8	protein.synthesis.ribosomal protein.eukaryotic.60S subunit.L8	1	0.7916150928700036
29.2.1.2.2.80	protein.synthesis.ribosomal protein.eukaryotic.60S subunit.P0	5	0.9930959385022597
29.2.1.2.2.81	protein.synthesis.ribosomal protein.eukaryotic.60S subunit.P1	1	0.8168534190625137
29.2.1.2.2.82	protein.synthesis.ribosomal protein.eukaryotic.60S subunit.P2	2	0.793914812556209
29.2.1.2.2.83	protein.synthesis.ribosomal protein.eukaryotic.60S subunit.P3	2	0.9345072462568303
29.2.1.2.2.9	protein.synthesis.ribosomal protein.eukaryotic.60S subunit.L9	2	0.9546989855869088
29.2.1.2.2.99	protein.synthesis.ribosomal protein.eukaryotic.60S subunit.unknown	3	0.8404319891463199
29.2.1.99	protein.synthesis.ribosomal protein.unknown	22	0.7063052362631915
29.2.1.99.1	protein.synthesis.ribosomal protein.unknown.small subunit	4	0.3493521515280569
29.2.1.99.1.21	protein.synthesis.ribosomal protein.unknown.small subunit.S21	3	0.24310627222265851
29.2.1.99.1.4	protein.synthesis.ribosomal protein.unknown.small subunit.S4	1	0.9736690491484309
29.2.1.99.2	protein.synthesis.ribosomal protein.unknown.large subunit	9	0.7371433895638972
29.2.1.99.2.1185	protein.synthesis.ribosomal protein.unknown.large subunit.L18/L5	2	0.7734570662600231
29.2.1.99.2.18	protein.synthesis.ribosomal protein.unknown.large subunit.L18	1	0.8255785603975148
29.2.1.99.2.23	protein.synthesis.ribosomal protein.unknown.large subunit.L23	1	0.691643792586498
29.2.1.99.2.34	protein.synthesis.ribosomal protein.unknown.large subunit.L34	2	0.7072588929255151
29.2.1.99.2.36	protein.synthesis.ribosomal protein.unknown.large subunit.L36	1	0.978037175302982
29.2.1.99.2.39	protein.synthesis.ribosomal protein.unknown.large subunit.L39	2	0.6836701072097441
29.2.1.99.99	protein.synthesis.ribosomal protein.unknown.unknown	9	0.7891962661647413
29.2.2	protein.synthesis.misc ribosomal protein	14	0.5092023813848716
29.2.2.50	protein.synthesis.misc ribosomal protein.BRIX	6	0.691643792586498
29.2.3	protein.synthesis.initiation	65	0.9569302172449763
29.2.3.1	protein.synthesis.initiation.deoxyhypusine synthase	1	0.4352516172821881
29.2.4	protein.synthesis.elongation	37	0.17120992565586002
29.2.5	protein.synthesis.release	11	0.7037572143376247
29.2.6	protein.synthesis.ribosomal RNA	5	0.6841550500965041
29.2.99	protein.synthesis.misc	4	0.700659006127961
29.3	protein.targeting	281	0.9305449798858046
29.3.1	protein.targeting.nucleus	43	0.7913621639355748
29.3.2	protein.targeting.mitochondria	36	0.9060516717787114
29.3.3	protein.targeting.chloroplast	45	0.3209080591623697
29.3.4	protein.targeting.secretory pathway	133	0.5522565961995539
29.3.4.1	protein.targeting.secretory pathway.ER	14	0.6841550500965041
29.3.4.2	protein.targeting.secretory pathway.golgi	15	0.6505659330760516
29.3.4.3	protein.targeting.secretory pathway.vacuole	30	0.9930959385022597
29.3.4.4	protein.targeting.secretory pathway.plasma membrane	11	0.3481159162061477
29.3.4.99	protein.targeting.secretory pathway.unspecified	64	0.6245319188156464
29.3.5	protein.targeting.peroxisomes	13	0.5320135839633945
29.3.99	protein.targeting.unknown	11	0.7386995352622262
29.4	protein.postranslational modification	985	5.29402241072896E-6
29.4.1	protein.postranslational modification.kinase	326	8.050702961424706E-12
29.4.1.55	protein.postranslational modification.kinase.receptor like cytoplasmatic kinase V	1	0.9546989855869088
29.4.1.56	protein.postranslational modification.kinase.receptor like cytoplasmatic kinase VI	2	0.9302826406809905
29.4.1.57	protein.postranslational modification.kinase.receptor like cytoplasmatic kinase VII	319	6.696495210197402E-12
29.4.1.59	protein.postranslational modification.kinase.receptor like cytoplasmatic kinase IX	2	0.9866082617997229
29.4.1.61	protein.postranslational modification.kinase.receptor like cytoplasmatic kinase X	1	0.791694552025722
29.5	protein.degradation	1328	0.41095007285980933
29.5.1	protein.degradation.subtilases	48	0.4078243939113123
29.5.11	protein.degradation.ubiquitin	812	0.7386995352622262
29.5.11.1	protein.degradation.ubiquitin.ubiquitin	31	0.20408282224663896
29.5.11.2	protein.degradation.ubiquitin.E1	8	0.17199063756433225
29.5.11.20	protein.degradation.ubiquitin.proteasom	60	0.6573671417893351
29.5.11.3	protein.degradation.ubiquitin.E2	44	0.8845167052869382
29.5.11.4	protein.degradation.ubiquitin.E3	592	0.838338300275111
29.5.11.4.1	protein.degradation.ubiquitin.E3.HECT	9	0.7046760449826168
29.5.11.4.2	protein.degradation.ubiquitin.E3.RING	354	0.4403399072057351
29.5.11.4.3	protein.degradation.ubiquitin.E3.SCF	173	0.6472767898898756
29.5.11.4.3.1	protein.degradation.ubiquitin.E3.SCF.SKP	12	0.581549466561393
29.5.11.4.3.2	protein.degradation.ubiquitin.E3.SCF.FBOX	152	0.49140568191237605
29.5.11.4.3.3	protein.degradation.ubiquitin.E3.SCF.cullin	7	0.9363197877895858
29.5.11.4.3.4	protein.degradation.ubiquitin.E3.SCF.RBX	2	0.7356777969245146
29.5.11.4.4	protein.degradation.ubiquitin.E3.APC	2	0.9569302172449763
29.5.11.4.5	protein.degradation.ubiquitin.E3.BTB/POZ Cullin3	54	0.9759216434245359
29.5.11.4.5.1	protein.degradation.ubiquitin.E3.BTB/POZ Cullin3.Cullin3	3	0.9404688173040896
29.5.11.4.5.2	protein.degradation.ubiquitin.E3.BTB/POZ Cullin3.BTB/POZ	50	0.96437918129597
29.5.11.4.6	protein.degradation.ubiquitin.E3.DCX	2	0.7004212112086081
29.5.11.4.99	protein.degradation.ubiquitin.E3.unspecified	1	0.6441944655369577
29.5.11.5	protein.degradation.ubiquitin.ubiquitin protease	39	0.5170475531261303
29.5.2	protein.degradation.autophagy	19	0.691643792586498
29.5.3	protein.degradation.cysteine protease	56	0.3468227315153437
29.5.4	protein.degradation.aspartate protease	72	0.0036236577262740593
29.5.5	protein.degradation.serine protease	100	0.9205985142673494
29.5.7	protein.degradation.metalloprotease	43	0.47630457219411965
29.5.9	protein.degradation.AAA type	51	0.8845167052869382
29.6	protein.folding	71	0.36571678342592834
29.7	protein.glycosylation	60	0.4403399072057351
29.7.10	protein.glycosylation.alpha-1,3-fucosyltransferase(alpha-1,3-FucT)	1	0.9656433501974319
29.7.12	protein.glycosylation.beta-1,3-galactosyltransferase(beta-1,3-GalT)	3	0.6450934540973907
29.7.13	protein.glycosylation.alpha-1,4-fucosyltransferase(alpha-1,4-FucT)	2	0.8718112940293623
29.7.3	protein.glycosylation.mannosyl-oligosaccharide alpha-1,2-mannosidase	2	0.5170475531261303
29.7.4	protein.glycosylation.UDP-glucose glycoprotein glucosyltransferase	1	0.6841550500965041
29.7.5	protein.glycosylation.alpha-1,3-mannosyl-glycoprotein-beta-1,2-N-acetylglucosaminyltransferase(GnTI)	5	0.7916150928700036
29.7.7	protein.glycosylation.mannosyl-oligosaccharide-1,3-1,6-alpha-mannosidase(GMII)	1	0.8516313855605248
29.7.8	protein.glycosylation.alpha-1,6-mannosyl-glycoprotein-beta-1,2-N-acetylglucosaminyltransferase(GnTII)	5	0.9546989855869088
29.7.9	protein.glycosylation.beta-1,2-xylosyltransferase(beta-1,2-XylT)	1	0.978037175302982
29.8	protein.assembly and cofactor ligation	18	0.8518486779958023
3	minor CHO metabolism	112	0.838338300275111
3.1	minor CHO metabolism.raffinose family	9	0.9302826406809905
3.1.1	minor CHO metabolism.raffinose family.galactinol synthases	2	0.17199063756433225
3.1.1.2	minor CHO metabolism.raffinose family.galactinol synthases.putative	2	0.17199063756433225
3.1.2	minor CHO metabolism.raffinose family.raffinose synthases	7	0.4908667637792114
3.1.2.1	minor CHO metabolism.raffinose family.raffinose synthases.known	1	0.47463064472717353
3.1.2.2	minor CHO metabolism.raffinose family.raffinose synthases.putative	6	0.6841550500965041
3.2	minor CHO metabolism.trehalose	22	0.9998608022875644
3.2.1	minor CHO metabolism.trehalose.TPS	7	0.2781662637310034
3.2.2	minor CHO metabolism.trehalose.TPP	10	0.04154770857324248
3.2.3	minor CHO metabolism.trehalose.potential TPS/TPP	6	0.3198795917707831
3.2.4	minor CHO metabolism.trehalose.trehalase	1	0.791694552025722
3.3	minor CHO metabolism.sugar alcohols	1	0.6613967299691218
3.4	minor CHO metabolism.myo-inositol	9	0.6949848648660593
3.4.2	minor CHO metabolism.myo-inositol.InsP-Kinases	2	0.8152825890635691
3.4.3	minor CHO metabolism.myo-inositol.InsP Synthases	2	0.978037175302982
3.4.4	minor CHO metabolism.myo-inositol.myo inositol oxygenases	1	0.43415796872259627
3.4.5	minor CHO metabolism.myo-inositol.inositol phosphatase	4	0.691643792586498
3.5	minor CHO metabolism.others	48	0.6598033780799809
3.6	minor CHO metabolism.callose	12	0.10096534749615821
3.7	minor CHO metabolism.sugar kinases	3	0.7386995352622262
3.8	minor CHO metabolism.galactose	6	0.8961453689164439
3.8.1	minor CHO metabolism.galactose.galactokinases	1	0.44891936300946356
3.8.2	minor CHO metabolism.galactose.alpha-galactosidases	4	0.943662665450823
3.8.3	minor CHO metabolism.galactose.galactose-1-phosphate uridyl transferases	1	0.6441944655369577
3.99	minor CHO metabolism.misc	2	0.6528481691961018
30	signalling	1434	4.932317208526117E-6
30.1	signalling.in sugar and nutrient physiology	46	0.17848096464642396
30.1.1	signalling.in sugar and nutrient physiology	37	0.44631841147597845
30.1.2	signalling.in sugar and nutrient physiology.pyruvate dehydrogenase kinase	2	0.5388665157753648
30.10	signalling.phosphorelay	4	0.6841550500965041
30.11	signalling.light	111	0.034329793527233275
30.11.1	signalling.light.COP9 signalosome	13	0.8106740813339873
30.2	signalling.receptor kinases	746	1.6377905949427868E-6
30.2.10	signalling.receptor kinases.leucine rich repeat X	4	0.5388665157753648
30.2.11	signalling.receptor kinases.leucine rich repeat XI	151	0.9901801880393258
30.2.12	signalling.receptor kinases.leucine rich repeat XII	35	0.9514461392437145
30.2.16	signalling.receptor kinases.Catharanthus roseus-like RLK1	13	0.0027350266965409952
30.2.17	signalling.receptor kinases.DUF 26	24	0.6841550500965041
30.2.19	signalling.receptor kinases.legume-lectin	24	0.006612738556060597
30.2.2	signalling.receptor kinases.leucine rich repeat II	2	0.5170475531261303
30.2.20	signalling.receptor kinases.wheat LRK10 like	3	0.24084391847790196
30.2.22	signalling.receptor kinases.proline extensin like	9	0.7386995352622262
30.2.24	signalling.receptor kinases.S-locus glycoprotein like	211	0.16515903335933593
30.2.25	signalling.receptor kinases.wall associated kinase	10	0.9534455820983564
30.2.3	signalling.receptor kinases.leucine rich repeat III	59	0.5562432709841735
30.2.6	signalling.receptor kinases.leucine rich repeat VI	1	0.44891936300946356
30.2.8	signalling.receptor kinases.leucine rich repeat VIII-1	17	0.7866535715269234
30.2.8.2	signalling.receptor kinases.leucine rich repeat VIII-2	17	0.7866535715269234
30.2.99	signalling.receptor kinases.misc	309	4.9374788707775195E-5
30.3	signalling.calcium	213	1.808573101111231E-4
30.4	signalling.phosphinositides	46	0.010531856980246238
30.4.1	signalling.phosphinositides.phosphatidylinositol-4-phosphate 5-kinase	21	0.20408282224663896
30.4.2	signalling.phosphinositides.phosphatidylinositol 4-kinase	1	0.647082805535442
30.4.3	signalling.phosphinositides.bis(5''-nucleosyl)-tetraphosphatase	1	0.691643792586498
30.4.4	signalling.phosphinositides.phosphoinositide phospholipase C	4	0.9468127293537093
30.4.5	signalling.phosphinositides.inositol-1,3,4-trisphosphate 5/6-kinase	6	0.13463555495098795
30.5	signalling.G-proteins	211	0.8585742231989616
30.6	signalling.MAP kinases	32	0.6145779871918773
30.7	signalling.14-3-3 proteins	8	0.5388665157753648
30.8	signalling.misc	6	0.015412996137997481
30.9	signalling.lipids	6	0.7996232915864219
30.99	signalling.unspecified	7	0.5805800870992173
31	cell	733	0.9217308464526065
31.1	cell.organisation	366	0.6528481691961018
31.2	cell.division	78	0.029732048154029373
31.2.5	cell.division.plastid	5	0.7319961562012635
31.3	cell.cycle	101	0.8516313855605248
31.3.1	cell.cycle.peptidylprolyl isomerase	36	0.5314764558325995
31.4	cell.vesicle transport	163	0.024834602813124683
31.5	cell.cell death	25	0.6624433662446703
31.5.1	cell.cell death.plants	14	0.42522503596531125
32	micro RNA, natural antisense etc	1	0.9546989855869088
33	development	763	0.09886612096078991
33.1	development.storage proteins	32	0.7770351028719693
33.2	development.late embryogenesis abundant	39	1.7729511873155836E-4
33.3	development.squamosa promoter binding like (SPL)	17	0.691643792586498
33.99	development.unspecified	675	0.002555749348744907
34	transport	1226	7.249164984316577E-6
34.1	transport.p- and v-ATPases	49	0.2897173796595181
34.1.1	transport.p- and v-ATPases.H+-transporting two-sector ATPase	17	0.15854435808298908
34.1.1.2	transport.p- and v-ATPases.H+-transporting two-sector ATPase.subunit C	1	0.9995684904783955
34.1.1.3	transport.p- and v-ATPases.H+-transporting two-sector ATPase.subunit D	1	0.5092023813848716
34.1.1.4	transport.p- and v-ATPases.H+-transporting two-sector ATPase.subunit E	2	0.757664243311788
34.10	transport.nucleotides	20	0.7866535715269234
34.11	transport.NDP-sugars at the ER	9	0.8145599876723765
34.12	transport.metal	98	0.07129665636634736
34.13	transport.peptides and oligopeptides	103	0.007486879782568933
34.14	transport.unspecified cations	45	0.47630457219411965
34.15	transport.potassium	47	0.7386995352622262
34.16	transport.ABC transporters and multidrug resistance systems	133	0.8435225998300141
34.18	transport.unspecified anions	17	0.9159019756057896
34.18.1	transport.unspecified anions.arsenite-transporting ATPase	2	0.8422567521257733
34.19	transport.Major Intrinsic Proteins	41	0.0024073405820079093
34.19.1	transport.Major Intrinsic Proteins.PIP	13	2.5485612017803194E-4
34.19.2	transport.Major Intrinsic Proteins.TIP	13	0.2704594216846042
34.19.3	transport.Major Intrinsic Proteins.NIP	15	0.5608521560051248
34.19.4	transport.Major Intrinsic Proteins.SIP	2	0.9607735890671878
34.2	transport.sugars	94	0.056420177131963345
34.2.1	transport.sugars.sucrose	5	0.691643792586498
34.20	transport.porins	4	0.9716104750306946
34.21	transport.calcium	18	0.09343983736106712
34.22	transport.cyclic nucleotide or calcium regulated channels	15	0.7944890244033815
34.23	transport.hormones	4	0.9302826406809905
34.23.1	transport.hormones.auxin	4	0.9302826406809905
34.3	transport.amino acids	83	0.581549466561393
34.30	transport.H+ transporting pyrophosphatase	1	0.691643792586498
34.4	transport.nitrate	5	0.004491285511578701
34.5	transport.ammonium	8	0.0058194818844347395
34.6	transport.sulphate	11	0.8404319891463199
34.7	transport.phosphate	23	0.6598033780799809
34.8	transport.metabolite transporters at the envelope membrane	24	0.1408653670701924
34.9	transport.metabolite transporters at the mitochondrial membrane	70	0.8718112940293623
34.98	transport.membrane system unknown	4	0.24730025048914064
34.99	transport.misc	312	0.10096534749615821
35	not assigned	9154	0.0013774561591557526
35.2	not assigned.unknown	9154	0.0013774561591557526
4	glycolysis	47	0.5903113344041677
4.1	glycolysis.cytosolic branch	20	0.9305449798858046
4.1.12	glycolysis.cytosolic branch.phosphoglycerate mutase	4	0.8845167052869382
4.1.13	glycolysis.cytosolic branch.enolase	5	0.9866082617997229
4.1.16	glycolysis.cytosolic branch.phospho-enol-pyruvate carboxylase kinase (PPCK)	2	0.9901801880393258
4.1.6	glycolysis.cytosolic branch.fructose-2,6-bisphosphatase (Fru2,6BisPase)	4	0.9404688173040896
4.1.8	glycolysis.cytosolic branch.glyceraldehyde 3-phosphate dehydrogenase (GAP-DH)	5	0.9302826406809905
4.2	glycolysis.plastid branch	19	0.3493521515280569
4.2.14	glycolysis.plastid branch.pyruvate kinase (PK)	4	0.7004212112086081
4.2.2	glycolysis.plastid branch.phosphoglucomutase (PGM)	1	0.7386995352622262
4.2.3	glycolysis.plastid branch.glucose-6-phosphate isomerase	4	0.49358544232167106
4.2.4	glycolysis.plastid branch.phosphofructokinase (PFK)	10	0.3023140422459588
4.3	glycolysis.unclear/dually targeted	9	0.8255785603975148
4.3.12	glycolysis.unclear/dually targeted.phosphoglycerate mutase	8	0.9302826406809905
4.3.16	glycolysis.unclear/dually targeted.phospho-enol-pyruvate carboxylase kinase (PEPCK)	1	0.7004212112086081
5	fermentation	22	0.36415295148168203
5.1	fermentation.LDH	3	0.35752265699288127
5.10	fermentation.aldehyde dehydrogenase	14	0.7386995352622262
5.2	fermentation.PDC	6	0.6528481691961018
6	gluconeogenese/ glyoxylate cycle	11	0.9305449798858046
6.1	gluconeogenese/ glyoxylate cycle.citrate synthase	1	0.7072588929255151
6.2	gluconeogenese/ glyoxylate cycle.malate synthase	1	0.49358544232167106
6.3	gluconeogenesis.Malate DH	5	0.6598033780799809
6.4	gluconeogenese/ glyoxylate cycle.PEPCK	2	0.9677878687612949
6.5	gluconeogenese/ glyoxylate cycle.pyruvate dikinase	2	0.7866535715269234
7	OPP	25	0.7117391084785221
7.1	OPP.oxidative PP	17	0.9716104750306946
7.1.1	OPP.oxidative PP.G6PD	5	0.9396428538794992
7.1.2	OPP.oxidative PP.6-phosphogluconolactonase	4	0.6395333275033522
7.1.3	OPP.oxidative PP.6-phosphogluconate dehydrogenase	8	0.7180135542210142
7.2	OPP.non-reductive PP	6	0.5388665157753648
7.2.2	OPP.non-reductive PP.transaldolase	2	0.9391733615863344
7.2.3	OPP.non-reductive PP.ribulose-phosphate 3-epimerase	1	0.7259888105402236
7.2.4	OPP.non-reductive PP.ribose 5-phosphate isomerase	3	0.5708426949672583
7.3	OPP.electron transfer	2	0.6991336226743006
8	TCA / org. transformation	70	0.8518486779958023
8.1	TCA / org. transformation.TCA	44	0.5092023813848716
8.1.1	TCA / org. transformation.TCA.pyruvate DH	19	0.6573671417893351
8.1.1.1	TCA / org. transformation.TCA.pyruvate DH.E1	8	0.7866535715269234
8.1.1.2	TCA / org. transformation.TCA.pyruvate DH.E2	7	0.6757235931909924
8.1.1.3	TCA / org. transformation.TCA.pyruvate DH.E3	4	0.9569302172449763
8.1.2	TCA / org. transformation.TCA.CS	2	0.9322621646246267
8.1.3	TCA / org. transformation.TCA.aconitase	3	0.6613967299691218
8.1.4	TCA / org. transformation.TCA.IDH	6	0.7866535715269234
8.1.5	TCA / org. transformation.TCA.2-oxoglutarate dehydrogenase	3	0.9302826406809905
8.1.6	TCA / org. transformation.TCA.succinyl-CoA ligase	2	0.96437918129597
8.1.7	TCA / org. transformation.TCA.succinate dehydrogenase	3	0.8011767329902105
8.1.8	TCA / org. transformation.TCA.fumarase	1	0.7259888105402236
8.1.9	TCA / org. transformation.TCA.malate DH	5	0.9672514284437924
8.2	TCA / org. transformation.other organic acid transformations	17	0.13567538490611986
8.2.10	TCA / org. transformation.other organic acid transformaitons.malic	7	0.3023140422459588
8.2.11	TCA / org. transformation.other organic acid transformaitons.atp-citrate lyase	4	0.35524569610069245
8.2.3	TCA / org. transformation.other organic acid transformaitons.aconitase	1	0.7259888105402236
8.2.4	TCA / org. transformation.other organic acid transformaitons.IDH	1	0.8954711551349293
8.2.9	TCA / org. transformation.other organic acid transformaitons.cyt MDH	3	0.4455342268407311
8.2.99	TCA / org. transformation.other organic acid transformaitons.misc	1	0.6983359979721551
8.3	TCA / org. transformation.carbonic anhydrases	9	0.6613967299691218
9	mitochondrial electron transport / ATP synthesis	94	0.17199063756433225
9.1	mitochondrial electron transport / ATP synthesis.NADH-DH	28	0.545649096699909
9.1.1	mitochondrial electron transport / ATP synthesis.NADH-DH.complex I	9	0.6598033780799809
9.1.1.5	mitochondrial electron transport / ATP synthesis.NADH-DH.complex I.carbonic anhydrase	4	0.8445421623499947
9.1.2	mitochondrial electron transport / ATP synthesis.NADH-DH.localisation not clear	19	0.7063052362631915
9.2	mitochondrial electron transport / ATP synthesis.NADH-DH.type II	6	0.1861888779041268
9.2.1	mitochondrial electron transport / ATP synthesis.NADH-DH.type II.internal matrix	3	0.14991003672489955
9.2.2	mitochondrial electron transport / ATP synthesis.NADH-DH.type II.external	3	0.22865788006102147
9.2.3	mitochondrial electron transport / ATP synthesis.NADH-DH.type II.mitochondrial	1	0.6047418171903177
9.3	mitochondrial electron transport / ATP synthesis.electron transfer flavoprotein	3	0.9702942978262655
9.4	mitochondrial electron transport / ATP synthesis.alternative oxidase	4	0.35524569610069245
9.5	mitochondrial electron transport / ATP synthesis.cytochrome c reductase	7	0.7866535715269234
9.6	mitochondrial electron transport / ATP synthesis.cytochrome c	7	0.7827909449169889
9.7	mitochondrial electron transport / ATP synthesis.cytochrome c oxidase	16	0.9163752632795662
9.8	mitochondrial electron transport / ATP synthesis.uncoupling protein	3	0.8152825890635691
9.9	mitochondrial electron transport / ATP synthesis.F1-ATPase	17	0.7858493601943619
9.99	mitochondrial electron transport / ATP synthesis.unspecified	3	0.9546989855869088
