# Supplementary material for: Cucurbitaceae COld Peeling Extracts (CCOPEs) Protect Plants From Root-Knot Nematode Infections Through Induced Resistance and Nematicidal Effects
Source: Front Plant Sci. 2022 Jan 26;12:785699. doi: 10.3389/fpls.2021.785699 (PMC8826469; doi:10.3389/fpls.2021.785699)
Supplement: Supplementary file 3 [file Table_3.XLSX]

## Sheet: Sheet1
Supplementary Table 3. Composition of callus inducing medium (CIM).
Composition CIM (pH=5,8)
Chu N6 Salts including Vitamins	3,95 g/L
Sucrose	30 g/L
Casein Hydrolysate	1 g/L
Proline	1,5 g/L
SPI agarose	7,5 g/L
2,4-D *	2 mg/L
* = to be added after autoclaving
