# Supplementary material for: Cucurbitaceae COld Peeling Extracts (CCOPEs) Protect Plants From Root-Knot Nematode Infections Through Induced Resistance and Nematicidal Effects
Source: Front Plant Sci. 2022 Jan 26;12:785699. doi: 10.3389/fpls.2021.785699 (PMC8826469; doi:10.3389/fpls.2021.785699)
Supplement: Supplementary file 4 [file Table_4.XLSX]

## Sheet: Sheet1
Supplementary Table 4. Composition of amino acid (AA) medium
Composition AA medium (pH=5,8)
Murashige & Skoog basal salt medium	4,302 g/L
KCl	0,294 g/L
Sucrose	30 g/L
MES	3 mM
Caseine enzymatic hydrolysate	0,5 g/L
Plant Preservative Mixture solution	2 mL/L
Nicotinic acid *	0,5 mg/L
Inositol *	100 mg/L
Pyroxine-HCl *	0,1 mg/L
Thiamine-HCl *	0,5 mg/L
Glycine *	75 mg/L
Arginine *	228 mg/L
Glutamine *	877 mg/L
Aspartic acid *	266 mg/L
2,4-D *	2 mg/L
Pectinase *	50 mg/L
Cysteine *	40 mg/L
* = to be added after autoclaving
